# Supplementary material for: Lytic polysaccharide monooxygenases and other oxidative enzymes are abundantly secreted by Aspergillus nidulans grown on different starches
Source: Biotechnol Biofuels. 2016 Sep 1;9(1):187. doi: 10.1186/s13068-016-0604-0 (PMC5007996; doi:10.1186/s13068-016-0604-0)
Supplement: Supplementary file 1 — 10.1186/s13068-016-0604-0 Proteins identified in the secretome of Aspergillus nidulans. The table shows the MaxQuant output of identified proteins and the quantitative LFQ intensities associated with all replicates and conditions. Prediction of secretion was done as a combination of SignalP, Phobius and WoLF PSORT. CAZy annotation was done with dbCAN. [file 13068_2016_604_MOESM1_ESM.xlsx]

## Sheet: Supplementary table
Table S1: Proteins identified in the secretome of Aspergillus nidulans
The table shows the MaxQuant output of identified proteins and the quantitative LFQ intensities associated with all replicates and conditions.
Prediction of secretion was done as a combination of SignalP, Phobius and WoLF PSORT. CAZy-annotation was done with dbCAN.
								Maize HA log2(LFQ intensities)									Pea log2(LFQ intensities)									Wheat log2(LFQ intensities)
UniProt	Secreted	CAZy	MEROPS	Name	Peptides	Sequence coverage [%]	PEP	Day3-1	Day3-2	Day3-3	Day4-1	Day4-2	Day4-3	Day5-1	Day5-2	Day5-3	Day3-1	Day3-2	Day3-3	Day4-1	Day4-2	Day4-3	Day5-1	Day5-2	Day5-3	Day3-1	Day3-2	Day3-3	Day4-1	Day4-2	Day4-3	Day5-1	Day5-2	Day5-3
P78619	Y			Catalase B	65	81.7	0	37.7221	37.6696	37.6997	37.7309	37.5576	37.4823	37.4621	37.3866	37.6289	36.9933	37.3067	37.3157	37.6576	37.7372	37.5082	37.8395	37.6953	37.6776	38.572	38.5757	38.3671	37.904	37.7618	37.6758	37.6839	37.9154	37.701
G5EB11	Y	GH31		Uncharacterized protein	49	51.1	0	34.4562	34.1157	32.9699	37.9706	37.2785	36.6849	37.9691	37.6008	37.3678	31.9706	36.1947	31.3998	36.0227	34.2324	34.5791	35.7229	34.97	36.2505	34.3772	34.172	34.7753	36.6542	36.2701	36.6019	37.249	37.5867	37.4636
Q5B5S8	Y	GH3		Probable beta-glucosidase A	42	65.6	0	34.8177	34.8438	35.2388	34.1895	33.9873	33.9541	34.304	34.3627	34.6953	31.4286	32.26	31.469	33.2535	33.5544	32.4716	34.2119	34.6692	33.9163	34.5497	34.9405	35.0458	34.3553	33.9577	34.3548	34.1796	34.6423	34.5846
C8VT57	Y	GH81		Putative endo beta 1,3 glucanase, GH81 family (Eurofung)	42	60	0	25.9686	23.219	23.5181	32.4211	32.6665	33.7889	33.8338	34.336	35.5031	25.6377	27.4234	23.9187	36.0714	35.9427	34.927	36.53	36.3145	35.9921	23.3723	22.7913	23.9121	33.3975	34.5685	33.145	34.6134	35.2099	33.8656
Q5BET9	Y	GH31		Alpha-1,4-glucosidase (Eurofung)	40	61.3	0	33.6361	33.8231	33.9809	35.1806	34.2107	33.6349	34.9765	33.9359	33.5863	27.6691	30.6302	24.0744	31.0898	32.1896	30.7429	31.9623	32.8601	31.8531	34.7674	34.3681	34.6599	35.9899	34.5054	36.0996	35.0256	34.7305	35.8183
Q5B3Q5	Y	GH55		Uncharacterized protein	38	52.8	0	28.0396	25.4736	25.5365	32.3443	32.735	34.1641	34.397	35.0353	35.8141	26.885	30.1817	23.0761	35.6721	35.7037	35.2241	36.5215	36.4473	36.1955	27.7184	23.1484	24.7095	32.9487	34.4192	32.9752	34.867	35.4709	34.4207
Q5AUN2	Y	AA3		Uncharacterized protein	37	77	0	30.2123	29.8381	29.6396	30.6138	30.8297	31.2051	30.5106	30.7604	31.219	31.9781	33.1109	31.6144	33.9693	33.8879	33.3832	34.4914	34.5073	34.0379	34.0911	32.0696	33.434	33.5928	33.6121	33.4088	33.6566	33.4234	33.4584
Q5BA58	Y	CE10		Probable dipeptidyl-peptidase 5	37	58.3	0	31.3173	31.4737	31.0362	33.0758	32.6849	32.3668	33.3637	33.014	33.1317	31.8317	32.9102	32.0525	33.1718	32.5829	32.5963	33.9515	31.2088	33.9897	28.8773	29.2337	29.3525	31.5606	31.5337	31.7759	32.7957	32.8414	33.7148
Q5AVM3	Y	GH72		1,3-beta-glucanosyltransferase Gel1 (AFU_orthologue; AFUA_2G01170)	34	63.5	0	35.0402	35.2228	35.4558	35.6053	35.496	35.0658	35.8839	35.969	36.0972	34.6809	34.9058	34.6814	34.8718	34.9883	34.9777	35.6323	35.7702	35.5922	36.3819	36.3643	35.9938	35.7216	35.7664	36.052	36.5235	36.4722	36.4103
C8VAK7	Y			Glutaminase A [Source:UniProtKB/TrEMBLAcc:Q9UVX8]	33	61.5	0	33.7718	33.5073	33.0949	34.3995	34.6619	35.8112	34.3544	34.205	34.9457	31.1667	34.4417	30.1376	36.4811	36.4232	35.3018	36.7263	36.4525	36.3414	34.204	32.0261	32.8503	34.8942	35.4022	34.4369	34.9082	34.7878	34.232
Q5B9F2	Y	GH3		Probable beta-glucosidase L	31	51	0	33.9642	33.4956	32.4634	35.1569	35.1587	35.4587	35.213	35.4632	35.7472	30.6845	33.1213	29.7427	35.0228	35.1368	33.7377	35.8982	35.7776	35.506	35.3349	33.5377	34.0948	34.7324	35.0591	34.6883	35.4113	35.371	35.1776
G5EB03	Y	GH31		Uncharacterized protein	31	47.3	0	31.1304	31.1931	30.8008	33.3836	33.2004	33.0237	33.7403	33.335	33.8579	29.7247	31.2776	29.589	31.6387	32.2575	31.3922	32.5576	32.9705	32.7207	32.6318	31.4026	33.0606	34.4195	33.3219	34.2906	33.6908	33.6136	34.3593
Q5B9G2	Y			Uncharacterized protein	30	54.3	0	34.9886	35.0518	35.1616	33.3009	32.8373	32.6831	31.8863	32.0373	31.3967	26.0756	29.0649	25.8484	24.0281	28.1692	25.4426	25.296	28.1664	24.9453	33.8605	33.841	33.2986	31.4116	31.2368	31.1407	29.0249	29.6896	29.0966
Q5BAN5	Y	GH2		Hydrolase, putative (AFU_orthologue AFUA_2G14520)	30	53	0	31.8281	31.8034	32.0518	32.7391	33.2665	34.0129	34.0055	33.495	34.4379	30.1349	32.3278	29.3009	35.299	35.1351	34.3393	35.7802	35.2479	35.044	34.1608	33.401	33.4229	33.9032	34.429	33.6119	34.4384	34.8222	34.3706
Q5AU12	Y			Thioredoxin reductase, putative (AFU_orthologue AFUA_5G03540)	29	53	0	32.7523	33.0029	32.7199	32.5759	32.9822	32.1063	32.9875	32.8218	32.56	36.8171	36.7225	36.698	36.1139	36.3118	36.6798	36.7084	36.5784	36.5954	36.4101	36.6683	36.3517	35.4321	35.1009	35.3502	35.1597	34.6946	35.0121
C8VDT4	Y	AA3		Putative uncharacterized protein	29	50.4	0				29.1969	28.8128	28.1746	31.2825	30.9983	30.7767		22.6303		29.1364	29.7662	29.2347	31.9054	32.0535	32.022	26.945			30.294	30.1377	30.0986	32.7312	31.6094	32.5687
G5EB27	Y	GH20		Beta-hexosaminidase	29	65	0	30.6083	30.3725	29.7087	33.3695	33.4265	33.6729	34.5096	34.5308	34.6404	30.8453	30.5028	30.4866	33.6279	34.0371	33.5957	34.3414	34.3768	34.1116	31.6808	30.9633	30.4329	33.0868	33.5718	33.223	34.3529	34.5325	34.3869
Q5B6C6	Y	GH3		Probable beta-glucosidase F	29	46.2	0	31.408	31.4556	31.1743	32.4133	32.2043	31.8585	32.3213	32.5321	31.8751	30.4641	32.0348	30.3359	31.0798	28.3572	31.4763	27.0718	24.9765	26.3568	29.6182	30.8597	31.54	30.4181	30.1421	30.7748	29.6831	30.1477	29.7486
Q5AZ42	Y		S09.008	Probable dipeptidyl peptidase 4	28	50.3	0	32.8552	33.2212	33.1827	33.3416	33.375	33.259	33.7158	33.6439	33.7978	31.2208	31.5185	31.2534	31.5374	32.478	31.7128	32.1522	32.8808	32.5565	32.436	33.061	32.9158	33.3501	32.4382	33.4736	33.7987	32.8687	34.2875
Q5AV48	Y	AA3		Choline dehydrogenase, putative (AFU_orthologue; AFUA_5G00630)	28	59	0	34.4489	34.5234	35.9272	33.5923	33.4252	33.8037	32.9606	33.0467	33.2175	34.052	34.226	33.9988	31.6008	31.1748	32.2705	30.21	30.447	30.7572	33.3146	34.7604	35.3366	32.5446	31.8456	32.5416	29.8973	30.9078	30.9321
Q5AS50	Y	GH74;GH74		Vacuolar protein sorting/targeting protein 10	28	27.4	0	24.0814	24.4689	24.182	25.3589	25.7349	26.5536	28.9986	30.0358	30.7668		26.1498	24.2104	28.3209	28.5271	28.6894	29.6262	30.5831	29.6517	24.6922	23.2485		25.4184	28.2962	26.4351	30.5744	31.0486	28.8704
P78617	Y	GH65		Acid trehalase	27	31.6	0	33.6289	33.779	33.6208	33.4759	33.1849	32.6511	33.3314	33.4484	32.9118	31.06	31.831	31.2937	31.4973	32.3411	31.5773	32.4423	33.3852	32.069	33.2618	33.3987	33.7967	33.3173	32.9047	33.4253	32.9532	33.1664	33.6158
Q5AYU5	Y			Uncharacterized protein	26	77.3	0	34.3517	34.1195	34.3448	35.3451	34.4982	34.2878	34.6332	34.1062	33.695	33.765	33.4305	32.9837	33.2756	33.3728	32.7247	33.4205	33.4484	33.2855	35.8758	35.3709	34.2422	35.5863	35.2531	35.6503	35.3867	35.5542	35.3846
Q5ARF0	Y	CE10	S09.980	Cholinesterase, putative (AFU_orthologue AFUA_7G01710)	26	42.2	0	31.6109	31.9175	32.3986	31.1516	31.019	31.3087	30.6778	30.7487	31.3246	29.9784	31.2328	30.8135	30.4079	30.7017	29.7649	29.9749	30.3867	30.5029	31.7084	31.6504	32.0336	31.1878	30.8689	31.005	31.0063	30.9352	30.8054
Q5B7U2	Y	GH13		Alpha-amylase	26	58.4	0	36.5541	36.1188	36.0127	38.1941	36.937	36.6098	36.3938	35.5747	33.8155	30.6452	33.1361	28.4686	32.8077	32.3553	32.8656	32.7375	31.3968	31.5636	37.0558	36.5274	35.6905	37.3106	36.8476	37.3263	36.5097	36.268	36.6517
Q5BF93	Y	GH47		Mannosyl-oligosaccharide alpha-1,2-mannosidase 1B	25	66.3	0	35.8807	35.8482	35.9997	36.2139	36.0075	35.9085	36.104	36.0945	36.0602	31.4024	35.073	31.3344	35.0656	35.3981	31.9231	35.3974	35.603	35.1022	36.4818	35.6463	35.6971	36.5246	35.9405	36.4265	35.9536	36.0651	36.365
Q5AWZ9	Y			Putative uncharacterized protein	23	63.7	0	35.1886	35.3962	35.5429	34.551	34.828	34.8202	35.3085	34.9441	35.5061	34.7169	35.9062	33.3904	34.9083	34.5227	35.0365	35.1286	34.5612	35.396	36.2669	35.796	35.6669	35.3234	34.4154	35.1601	35.7409	34.4415	35.3732
Q5AX59	Y			Putative uncharacterized protein	23	59.3	0	30.3622	30.2536	29.8621	30.6026	30.5994	30.3099	30.6152	30.5008	30.8305	28.8248	29.577	29.182	30.1946	30.391	30.4557	31.071	30.856	30.9505	31.0966	30.8747	30.4166	30.3313	30.7954	30.2554	31.1616	31.0206	30.4465
G5EAT0	Y	CBM20;GH13		Uncharacterized protein	23	34.2	0	35.9208	35.7974	36.6421	35.16	34.2864	33.6285	32.3323	32.1292	31.927	30.779	32.9715	30.203	30.8528	31.4255	31.768	30.7896	31.1409	30.3282	37.6295	37.5271	36.3946	36.5473	35.0451	36.832	33.7891	33.5709	34.239
Q5B3H9	Y			Glutaminase, putative (AFU_orthologue AFUA_3G10910)	21	35.4	0	26.8826	26.4308	26.0246	29.3567	29.845	30.1846	30.1042	31.0561	30.8513	26.962	28.0852	26.6832	31.5967	31.5182	31.6554	31.2629	31.534	31.1225	26.351	24.81	26.672	29.5768	30.3859	29.3771	29.5368	30.414	29.696
Q5BAD7	Y			Extracellular phytase, putative (AFU_orthologue AFUA_3G14030)	21	45.6	0	30.3805	30.4105	30.3155	30.6529	30.629	30.7365	30.4351	30.674	31.0644	29.6192	30.255	30.4397	31.5972	31.7068	31.4409	31.8355	31.6013	31.625	31.5493	31.0123	29.7613	30.6689	31.1191	30.3353	31.3876	31.29	30.8588
Q5BGD5	Y			Inorganic pyrophosphatase (Eurofung)	21	58.7	0	31.3996	31.3289	31.373	30.9723	30.8497	30.4405	30.8136	31.085	30.9998	26.4557	29.3515	27.4903	27.808	28.4372	27.0305	28.8751	29.4857	28.9938	31.2297	31.6153	30.4225	30.4896	30.1619	30.5461	30.4917	30.6034	30.6013
Q5BE88	Y	AA7		Isoamyl alcohol oxidase, putative (AFU_orthologue AFUA_7G00940)	21	65.3	0	28.0893	27.672	27.9047	27.2772	27.6444	27.743	27.1387	27.0322	27.705	31.0351	31.1046	30.9481	31.0682	30.7299	30.5903	31.3856	31.1554	31.1232	31.7993	31.0442	31.4528	30.9481	30.4447	30.6097	30.9193	30.51	30.83
Q5AWD4	Y	GH3		Probable beta-glucosidase M	21	36.5	0	29.029	27.4751	25.4308	30.7442	29.9646	28.9787	30.0575	29.8361	28.9005		25.8718	23.3005	27.8763	29.639	27.373	29.0416	30.4774	29.0454	28.61	25.9473	28.0765	29.2692	29.6531	29.3172	26.98	29.0919	28.6682
C8VQV2	Y	GH55		Exo-beta-1,3-glucanase, putative (AFU_orthologue AFUA_6G11980)	21	51.9	0	29.6275	29.482	29.8202	31.876	31.4016	31.7147	32.7634	32.6388	33.1201	30.2551	30.7795	30.6589	32.7711	33.0038	32.4225	33.4946	33.5853	33.0301	31.3737	31.3245	31.3553	33.0062	32.7378	33.1715	33.3607	33.5712	33.6738
C8VGN1	Y	GH92		Alpha-1,2-mannosidase, putative subfamily (AFU_orthologue AFUA_6G13760)	21	38	0	29.4316	29.1828	28.1978	30.4073	29.8687	29.5575	30.2556	30.2272	29.4706	23.6721	28.5596	25.2221	27.7397	29.4834	27.9605	28.5755	30.2044	29.0777	30.458	29.6931	30.2013	30.616	30.1408	30.7168	29.7811	30.2135	30.8869
C8VSU5	Y	GH92		Alpha-1,2-mannosidase family protein, putative (AFU_orthologue AFUA_1G10790)	21	41.6	0					26.023	27.6273	27.1608	28.0814	29.1341	25.5439	24.7971	25.7066	30.3299	30.1649	29.3653	30.1709	30.1732	29.9099				26.0596	27.9617	25.9924	27.9041	28.6536	26.8927
Q5AVN4	Y	PL1		Pectate lyase A	21	72.5	0	33.4082	33.372	34.0415	33.9144	33.6784	33.7263	33.6073	32.968	32.7999	29.7107	30.7325	30.0629	29.6332	30.5617	29.9599	30.3802	31.0033	30.6114	33.7518	34.2527	33.3839	33.7948	33.1426	33.4698	32.735	32.8169	33.3227
C8VSZ7	Y			Glycerophosphoryl diester phosphodiesterase family protein (AFU_orthologue AFUA_6G12240)	20	56.3	0	29.1396	28.9438	28.9516	30.5735	29.8732	29.4822	30.7768	30.2472	29.8351	30.2617	31.1164	30.1368	29.8815	30.0837	28.6387	30.8005	30.3754	30.4793	27.1435	27.5871	28.2841	27.1572	28.4398	28.2219	29.5143	29.3656	29.1954
Q5AUR8	Y		M35.002	Neutral protease 2 homolog AN7962	20	61.3	0	35.0263	34.8499	34.1892	36.2886	36.1914	36.3004	34.754	34.429	35.3395	33.3319	34.0571	31.9607	35.7209	35.0529	36.4865	35.2819	33.2477	34.4538	35.5403	34.8927	34.6266	36.1727	35.6922	36.0812	34.7342	35.6596	34.931
Q5B5D5	Y			Neutral/alkaline nonlysosomal ceramidase, putative (AFU_orthologue AFUA_1G06470)	20	38.6	1.3671e-179	27.3812	27.5399	27.1594	29.6661	29.5743	29.071	29.0069	29.6163	28.8278	24.8991	28.3557	23.8344	27.58	24.3919	29.0685
C8VLL3	Y	CBM20;GH15		Glucoamylase	20	43.8	0	25.1393	24.3822		28.2498	28.366	28.5482	28.0294	28.9483	29.7362		24.6891		29.5345	28.759	29.4034	29.6248	29.1939	29.6631	25.8096	23.8361	24.655	26.9043	28.5679	27.5622	29.3801	29.2911	28.6168
Q5BDE7	Y	CE10		Triacylglycerol lipase, putative (AFU_orthologue AFUA_8G04210)	20	51.9	0	33.5339	33.4751	33.6069	32.5977	32.2639	32.2952	31.7415	31.6792	31.2204	30.1397	33.1019	29.5567	32.2391	32.6981	30.9916	32.3929	32.1195	31.7117	32.053	32.2609	31.4007	30.812	31.7589	31.0162	31.5266	31.8912	31.868
Q5B926	Y			Extracellular serine-rich protein, putative (AFU_orthologue AFUA_3G07870)	19	34.8	0	34.5938	34.9878	35.4889	35.335	35.0284	34.8652	35.263	34.9978	34.9509	32.019	34.7074	32.2921	33.8895	34.2861	32.3906	34.7467	34.8761	34.2903	35.7577	35.1089	35.1384	35.7979	35.2468	35.6411	35.3116	35.3209	35.5707
C8VUL6	Y			Hypothetical serine protease (Eurofung)	18	50.1	0	31.3585	30.9776	31.305	31.9016	31.8501	32.1467	32.3819	32.6546	32.6924	32.2235	31.7722	32.2291	33.8112	32.5773	34.7694	32.7353	32.4756	32.99	31.7172	31.5685	31.4147	32.4998	32.7649	31.9319	32.574	32.8492	32.6874
Q5AW94	Y			Protein disulfide-isomerase	18	45.6	1.7433e-184	30.3199	29.9626	29.4264	28.8651	29.4535	29.5538	29.6375	29.5879	30.223	31.8231	29.8346	31.5296	27.6825	28.7492	28.6455	28.403	28.1297	29.0799	30.0733	30.9568	31.8109	30.5007	29.3732	30.5542	27.0637	28.3363	27.8579
Q5AWU9	Y		S28.004	Hypothetical serine carboxypeptidase (Eurofung)	18	54.1	0	33.1493	33.0767	33.2649	32.9239	32.8132	32.8548	32.8294	32.8085	33.028	30.6928	33.3228	30.7214	32.5435	33.0813	31.2633	33.2346	33.6715	33.1618	34.1074	34.328	34.3387	33.5437	33.1054	33.6092	33.222	33.3352	33.5188
Q5AZ98	Y			Uncharacterized protein	18	32.4	0	31.3652	31.0366	30.7425	33.8312	33.6409	33.2157	34.5912	34.2219	33.6385	30.3586	32.5422	30.2441	32.6866	31.9193	33.6091	31.5747	31.9503	31.2957	30.6773	31.3007	31.1356	33.5617	32.3538	33.5577	31.6673	32.673	33.1119
Q5B9S6	Y	AA3		Uncharacterized protein	18	38	0	29.4273	29.9372	30.9212	26.2027	27.1814	28.1402	26.3361	26.648	27.4696	25.2684	27.7695	26.8756	27.1035	26.7365	25.5387	27.7228	27.5639	27.3592	24.9598	27.1091	26.9609		22.6186		26.2984
Q5BAP3	Y	AA7		Uncharacterized protein	18	42.6	0	32.0815	32.0596	32.4238	30.4242	30.6305	30.7021	29.5773	29.58	30.3257	30.4592	30.9541	30.8658	29.4224	29.257	29.2476	29.5297	29.32	29.5599	32.6291	32.0292	32.7479	30.5289	30.3392	30.5878	29.8254	29.727	29.2835
Q5ARC4	Y			Endonuclease/exonuclease/phosphatase family protein (AFU_orthologue AFUA_3G09210)	17	54.8	0	31.8472	31.9615	31.8001	31.5687	30.9628	29.9991	31.0491	30.671	28.6866	29.9964	31.0887	29.9885	29.6523	29.4377	28.8171	29.6871	29.0978	28.8614	33.1275	33.2249	32.4181	32.9252	31.6412	32.6383	32.4609	31.6463	32.5466
Q5B2B9	Y			Tyrosinase, putative (AFU_orthologue AFUA_3G01070)	17	40.5	0	32.6185	32.6696	33.6032	31.6713	31.3678	31.5482	30.4302	29.9875	30.4726	31.1153	31.3857	31.4788	23.2426	26.2528	26.6462				27.3901	31.1174	28.7952	27.1486	27.4629	27.7515	24.2463	26.6168	24.0545
Q5BCD1	Y			Secretory lipase, putative (AFU_orthologue AFUA_7G00110)	17	60.9	0	31.5246	31.993	33.0534	29.8126	30.0755	30.5938	28.6738	28.7186	29.4142	34.0466	32.0707	31.2267	24.1359	22.6078	25.1365				27.4659	30.4833	29.1738	26.9191	24.5079	25.9746	24.7246	25.903	25.2351
Q5AW19	Y	CBM43;GH72		Putative 1,3-beta-transglucosylase, GH72 family (Eurofung)	17	29.9	0	31.5363	31.3049	31.7197	30.8656	30.2687	30.0092	30.337	30.7857	30.8524	30.9672	31.2836	31.0675	30.1435	30.3812	29.9283	30.032	30.8443	29.4032	31.9004	32.6522	31.7848	29.745	30.9038	31.1239	30.2744	31.3459	30.929
Q5AWM3	Y	GH125		DUF1237 domain protein (AFU_orthologue; AFUA_2G16720)	17	42.3	0	30.9121	30.8299	30.0909	31.94	32.0568	32.1629	32.0698	32.1376	32.5185	28.6844	30.5556	28.5833	31.5504	32.3187	31.6967	32.659	32.822	32.3167	31.7319	31.0618	31.4792	31.9412	31.8588	31.7186	32.0759	32.0641	31.991
C8V659	Y		M28.001	Aminopeptidase, putative (AFU_orthologue AFUA_2G00220)	16	45.2	0	28.7551	28.7237	29.002	29.9908	30.1834	30.5718	30.4949	31.1778	31.9916	29.4954	29.6503	29.2301	31.8967	31.5523	32.2855	31.6908	31.4558	31.417	29.856	29.9682	30.449	30.5232	31.4166	31.0027	31.7026	32.3839	31.2621
C8V731	Y			Gamma-glutamyltranspeptidase (Eurofung)	16	44.3	0	31.6231	31.3968	31.7713	32.3189	32.1776	31.9783	32.2838	32.1993	32.6055	30.2613	31.2057	29.9817	31.6646	31.7537	31.1842	32.1297	32.0558	31.9774	32.5096	32.9096	32.3343	32.4601	31.845	32.5237	32.4294	32.2023	32.437
C8VI41	Y			Uncharacterized protein	16	44.9	1.0616e-276	30.446	30.6372	31.0777	29.9746	29.6924	29.4935	29.3242	29.0441	29.8155	29.9686	30.4971	29.8096	28.2737	28.1847	28.9713	27.8991	27.425	28.3922	30.2172	30.7812	31.0232	29.5563	28.6753	29.3555	29.1067	28.3606	29.193
Q5AQM8	Y			Ser/Thr protein phosphatase family (AFU_orthologue AFUA_3G04160)	16	36.4	0	26.9695	27.4759	26.8714	28.2656	28.2796	28.7458	29.1314	29.4092	29.9153	25.8727	27.5245	25.4502	30.298	30.0349	29.3775	30.1036	29.8148	29.8861	27.5405	27.3302	27.2287	29.1588	29.6229	28.8147	30.2181	30.141	29.748
Q5ATD5	Y			Aminopeptidase Y, putative (AFU_orthologue AFUA_3G00650)	16	49.9	0	36.4782	35.7857	36.0504	36.2153	34.9836	35.6476	34.6574	34.1157	34.64	34.7424	35.8743	34.3476	35.7792	35.5638	35.0983	35.5158	35.1534	35.3617	37.0493	36.0918	36.6231	37.2618	36.3637	36.6994	36.1909	36.744	36.8147
Q5AUR9	Y			Uncharacterized protein	16	64.7	0	29.103	29.4551	28.1102	31.8613	31.7843	32.0864	32.9098	33.4339	33.9079	26.8182	27.7674	26.6411	30.7677	31.5207	30.3559	32.7093	32.9161	33.0099	28.9835	28.2553	28.063	32.0538	31.5936	31.6439	33.1246	33.427	33.5725
Q5AVI9	Y			Phosphoesterase superfamily protein (AFU_orthologue; AFUA_1G17590)	16	55.4	0	30.6667	30.4124	30.6875	30.1744	30.194	30.761	29.5199	29.8468	29.8457	30.5085	33.4303	28.823	32.9998	33.5164	32.119	33.1677	33.5803	32.6261	32.8894	32.5442	33.4799	32.435	32.0006	32.2891	31.3875	31.5537	31.3753
Q5AX93	Y			Putative uncharacterized protein	16	64.1	0	29.8496	29.6053	29.6483	31.1482	31.0633	30.568	31.0836	31.0398	30.6972	25.8418	29.3368	25.3045	28.4595	29.1597	28.0869	29.3713	29.9806	28.8776	30.711	30.1489	30.2637	31.4509	30.3149	31.3039	30.1583	30.0877	31.0146
Q5AZ07	Y			Predicted protein	16	30.7	7.7961e-285	30.5735	30.5568	30.7751	29.4405	29.9195	29.986	29.4519	29.5785	30.0274	26.2101	27.6209	26.4169	26.3638	27.4256	26.6799	27.5775	27.9333	27.2583	29.9837	30.1576	30.6295	28.9631	28.5991	29.019	28.79	29.3995	28.6091
Q5B624	Y	AA3		GMC oxidoreductase (Eurofung)	16	36.4	0	30.5718	30.8159	30.7166	29.7921	29.6074	29.0225	29.1748	29.3432	28.0075	27.6129	29.9231	28.3768	28.2402	27.5177	27.5183	28.4491	26.9563	28.5335	27.9142	28.5685	29.6294	27.9433	27.6196	27.7679	26.4682	25.9717	28.1612
C8VCU1	Y	AA7		Putative uncharacterized protein	16	46	0	33.7487	33.6986	33.4243	34.7803	34.7787	34.6512	35.174	35.1193	35.0779	31.4976	33.0739	31.5126	32.6279	33.034	32.8498	33.3288	33.7307	33.4124	34.5757	33.4175	33.8889	34.9559	34.4098	35.0083	34.9137	34.8021	35.1921
Q5AWC3	Y	CE10	S09.965	Carboxylesterase, putative (AFU_orthologue; AFUA_5G13710)	16	37.2	0	30.8191	31.0973	32.0524	29.3679	29.7658	29.9121	28.8949	28.2947	28.8793	30.7494	31.0345	31.3885	29.5195	29.7634	30.2194	29.6634	29.7777	30.1039	31.6801	31.9063	32.5528	29.5432	29.4913	29.5317	28.9198	28.9795	28.4011
Q5AQP7	Y	GH105		Unsaturated rhamnogalacturonan hydrolase (Eurofung)	16	54.2	0	32.8076	33.2105	33.5574	31.5592	31.6995	31.8021	30.9222	31.0096	31.0842	28.0445	30.2891	28.1523	28.5363	28.9432	28.408	29.1081	29.4812	29.037	32.2895	32.5834	32.7027	31.1094	30.9786	30.8753	30.1783	30.204	30.5066
G5EB58	Y	GH71		Alpha-1,3-glucanaseMutanasePutative uncharacterized protein ;; [Source:UniProtKB/TrEMBL;Acc:Q96VT3]	16	49.9	0	25.1329	22.221	21.6405	30.3372	31.3119	32.9731	32.0188	32.4852	34.0892	24.5335	28.019		33.0016	33.0633	31.3787	32.0513	32.6497	31.7991	25.604			29.752	31.3491	29.5034	30.3261	31.987	30.5578
Q5BAV5	Y	GH92		Alpha-1,2-mannosidase family protein (AFU_orthologue AFUA_5G10520)	16	40.2	0	22.1551	23.0288		28.9158	29.7413	31.088	31.1561	31.5839	31.8263	22.3529	24.9626	23.3951	32.994	32.8823	30.936	33.0404	32.5951	32.5181	24.1204	24.4793	24.4403	29.6295	31.5652	29.6814	31.5682	32.341	31.1293
Q5B027	Y	AA13		Uncharacterized protein	15	61	0	36.7123	36.0534	36.1767	37.6111	36.3732	36.3127	36.4183	35.8837	35.7958	30.566	34.0242	28.9386	32.8386	33.681	33.7689	33.1952	34.0547	33.3331	37.1594	37.0283	36.53	36.572	36.5689	37.1558	36.3154	36.436	36.7087
Q5AY23	Y	AA7		Uncharacterized protein	15	26.3	0	34.5147	34.2603	34.1981	35.0206	34.9678	34.568	34.1426	33.8968	33.5698	33.7507	35.4367	34.3301	32.2248	30.2908	31.925	29.6881	29.7222	30.3841	33.9179	34.9119	34.7989	33.5486	33.1811	33.3294	31.716	32.3319	32.624
Q5AYM4	Y	GH63		Mannosyl-oligosaccharide glucosidase, putative (AFU_orthologue AFUA_6G04210)	15	29.8	1.4955e-210							26.1828	26.6204	26.6602		25.7729		27.1081	26.9628		25.3616	25.9083	25.765	25.3537	24.385	24.3936	27.4232	27.4981	27.1705	26.9494	26.9351	27.9582
Q5ATJ1	Y			Histidine acid phosphatase, putative (AFU_orthologue AFUA_3G14570)	14	34.2	7.1711e-231	27.9294	28.1575	28.0424	28.4358	28.5052	28.3489	28.3589	28.6957	28.9481	28.6954	27.5289	28.5082	28.2644	28.2477	29.2223	28.2799	27.9205	28.0045	28.7286	29.1151	28.5037	28.4076	28.8616	28.5373	29.0646	29.0634	28.5447
Q5AV44	Y			Cysteine-rich secreted protein (AFU_orthologue; AFUA_7G01060)	14	60.3	2.4127e-198	25.6156	24.6867	24.9152	26.9981	27.3269	28.1308	27.5656	29.2049	31.2777	29.1237	28.8396	29.1862	30.3791	29.1786	31.4988	28.7005	28.8579	26.9609	22.7795	25.4838		23.7873	28.0518	25.5345	28.1855	29.7726	26.4151
Q5AYK9	Y			Uncharacterized protein	14	66.3	0	32.3498	32.3452	32.8339	31.2977	31.5044	31.0902	30.8364	30.3436	30.6551	30.5997	31.7484	30.6635	29.7697	30.2768	29.779	30.1777	30.9264	30.0448	32.8959	32.8486	32.7987	31.5749	30.973	31.3808	30.5679	30.9388	30.8374
Q5B5X5	Y			Acid phosphatase PHOa (AFU_orthologue AFUA_1G03570)	14	41.4	0	31.7311	31.4246	32.2261	31.9568	31.932	32.3548	32.0233	31.6178	32.6428	31.8743	32.9479	30.5962	33.4582	33.5212	33.6164	33.4667	33.6258	33.2328	32.6229	33.0439	33.3897	32.4418	32.3057	32.3772	32.4914	32.8007	32.6811
Q5BDF4	Y			Hypothetical serine carboxypeptidase (Eurofung)	14	38.5	0	30.5027	30.9784	31.1884	29.8424	29.0686	28.4922	29.2056	29.682	28.2195	30.1035	31.4709	30.8767	30.5693	31.8364	30.6822	30.9083	32.1981	30.6972	31.1251	31.753	31.9275	31.1456	30.724	31.506	28.4328	29.85	30.6474
Q5B9Y2	Y	AA7		Isoamyl alcohol oxidase, putative (AFU_orthologue AFUA_1G01180)	14	36.2	0	33.6315	34.1763	34.6193	32.2774	31.9731	32.3809	30.9289	31.2858	31.1969	29.8384	31.5224	30.5136	29.684	29.9505	28.8597	29.717	29.9442	29.6365	33.5471	32.321	33.0828	32.024	31.2887	31.8535	30.1111	30.5321	30.2591
Q00177	Y	GH10		Endo-1,4-beta-xylanase C	14	67.3	0	30.7723	30.731	31.2414	31.0187	30.8772	30.9314	31.0293	29.9936	29.7071	26.0827	28.8818	26.3688	26.5039	27.9338	25.2649	26.1228	26.74	27.6427	30.6356	31.1314	29.3074	29.4324	29.9417	29.6377	29.1974	29.3709	29.882
Q5B6Q3	Y	GH5		Glucan endo-1,6-beta-glucosidase B	14	44.7	4.068e-257	26.3456	26.5831	25.9446	27.9093	27.9142	26.9858	27.1566	26.9775	26.2008										28.9632	28.7176	28.5031	28.8241	27.5771	28.4028	27.3541	27.5587	28.4412
C8VSK8	Y	GH72		Putative 1,3-beta-transglucosylase, GH72 family (Eurofung)	14	46.9	0	31.7286	31.6346	31.883	30.8604	30.6264	30.36	30.363	30.1237	29.896	30.298	31.3872	29.8639	29.6749	30.2159	28.7473	28.5533	29.2692	27.8434	33.0293	32.7975	32.3411	31.6602	31.0832	31.6318	30.6486	30.488	31.203
C8V4D7	Y			Calnexin, putative (Eurofung)	13	28	3.7973e-225	27.2357	27.072	26.8442	27.4105	27.4654	27.2712	27.8448	28.2699	28.0756	27.5579	27.3198	27.3458	28.3306	27.2249	28.8895	28.3497	27.473	26.3964	27.1109	27.5368	28.2358	28.3802	28.398	27.9882	29.0015	28.1419	29.1274
Q00208	Y		S08.053	Alkaline protease 1	13	44.4	0	35.5211	35.5174	35.9662	35.6386	35.0555	35.5506	35.3584	35.5848	35.9166	32.5003	35.2404	33.1256	35.7143	35.342	34.7615	35.441	35.6195	35.5725	36.3333	36.1381	36.6859	36.2421	35.9617	35.9488	35.5294	36.3017	36.0695
Q5ARV3	Y			Uncharacterized protein	13	49.6	0	30.8492	31.0734	31.6753	29.4142	29.0178	29.4079	28.6093	28.4289	28.9317	30.1554	30.8573	29.741	29.2836	30.1071	28.2234	30.4088	30.8486	29.8054	29.6509	30.5029	29.5367	26.4292	28.114		25.8594	27.5052
Q5AUY0	Y			Uncharacterized protein	13	40.5	0	33.3415	33.8118	34.4829	31.8644	32.2747	31.5403	30.6656	30.611	29.0686	29.3184	30.179	29.5434								28.9197	28.8281	26.7826		26.3635
Q5B4R3	Y			Peptidyl-prolyl cis-trans isomerase B	13	66.8	3.338e-139	29.0977	29.4886	29.849	24.8457	24.0391	24.3901	24.5326	25.0042	24.9681	33.7288	31.3606	33.8669	23.4325		24.9145				22.4411	27.4617	24.4338	23.247	23.4345	22.7585	22.7637	23.4057	23.244
Q5BCF8	Y			Probable feruloyl esterase B	13	37.4	0	29.3061	29.353	30.1601	28.3836	28.2471	28.3779	28.2317	28.3937	28.223	27.1077	28.3042	26.9352	26.8567	27.3274	27.0098	27.7569	28.2268	27.5437	29.5037	30.3444	29.9454	27.7667	28.0983	27.2882	27.4371	27.9492	27.4373
Q5BGU9	Y			Uncharacterized protein	13	38.5	0										25.0103	25.7289	23.8827	31.6011	30.0665	31.9517	32.6631	30.9215	32.2921	28.9869	26.5273	25.6537	28.5648	30.1903	28.2394	30.8196	30.8033	29.604
Q96VC4	Y		S10.001	Carboxypeptidase Y homolog A	13	28.4	4.1658e-122	28.5915	28.133	27.7494	28.5755	29.0486	29.579	28.5531	28.7185	28.1941	27.2595	28.2316	27.2893	28.7069	25.8422	30.0032	24.8016	24.9668	25.0611
C8V6A5	Y	AA7		Uncharacterized protein	13	35.9	3.9964e-207	28.0764	28.5253	28.6916	27.9635	27.8518	27.4664	27.5783	27.7728	26.2834										28.2311	27.7939	27.8768	27.4025	26.2492	26.3324	25.7451	25.7117	25.6547
Q5B7X9	Y	AA7		Uncharacterized protein	13	42.7	0	33.2763	33.8134	33.9611	32.8302	32.9775	33.0028	32.4745	32.326	32.3011	29.6114	31.4865	28.8457	31.1598	31.878	30.6564	32.0845	32.4708	32.375	33.0972	33.1193	32.8105	32.5676	32.3057	32.4285	32.9699	32.3807	32.8428
G5EB45	Y	GH13		Alpha-amylase	13	38	0	29.9836	29.5213	29.2723	31.0151	30.3208	30.3141	30.5161	29.7271	29.4564	24.1923	28.6377		27.6848	28.6282	27.5753	28.058	28.703	28.1308	30.9358	30.0362	29.403	30.9412	30.6237	31.0911	29.9302	30.1352	30.2365
Q5AY11	Y	GH16		Uncharacterized protein	13	46.6	0	33.8247	33.7402	34.1894	33.5164	33.0196	32.9919	32.8032	32.9595	32.6513	31.0093	33.6343	31.0859	32.0125	32.6478	30.6706	32.4977	32.8776	32.508	35.0482	35.1369	35.1157	34.4779	33.7886	34.1364	33.2018	33.5472	33.7288
Q5AVQ6	Y	GH27		Probable alpha-galactosidase B	13	34.1	7.89e-282	29.203	29.2284	29.7072	28.8512	28.8223	28.6519	28.3981	28.5187	29.0984	28.9755	29.7965	29.3955	28.6091	29.2429	29.1512	29.3411	29.8973	29.0421	30.733	30.5047	30.9544	30.0594	29.3773	29.6542	28.8115	29.2077	30.2909
C8VKQ6	Y	GH71;CBM24		Putative alpha 1,3 glucanase, GH71 family (Eurofung)	13	29.1	0				28.646	28.8051	29.5584	29.9066	29.7595	29.7397		28.3771		28.9304	28.3744	26.8601	29.1095	28.2567	28.6928				26.8753	27.3144	26.3925	28.2745	28.72	28.6701
Q5AWE1	Y			Putative uncharacterized protein	12	26.7	1.5736e-208	26.6653	26.5454	26.7309	27.0365	26.2194	26.4216	26.943	27.2911	26.9855	27.514	27.3465	27.3192	27.3073	27.141	27.5347	27.8122	27.3755	27.2311	28.331	27.8669	28.1113	27.7123	27.5065	27.5688	27.9265	27.615	27.4779
C8VUN8	Y	GH16		Extracellular cell wall glucanase Crf1/allergen Asp F9 (AFU_orthologue AFUA_1G16190)	12	54.3	0	32.1454	32.4011	32.4571	33.2775	32.5868	32.6428	32.7898	32.8273	32.6648	28.3682	30.6905	28.0317	30.6516	31.0877	28.5782	31.1125	31.8409	31.5793	32.9	33.6655	33.7325	33.1833	32.7929	33.4551	32.899	33.7992	33.6263
C8VT39	Y	GH17		Putative beta-transglucosylase. Family GH17. A fumigatus Bgt1-like (Eurofung)	12	41.8	0	30.2895	30.2941	29.7217	30.5696	30.3612	30.1276	30.1251	30.4226	30.9875	32.2182	30.13	33.0824	25.0646	26.615	25.1464	23.7201	25.5276	24.0775	31.3633	31.8175	32.248	29.3095	27.5678	29.5314	25.1415	26.5138	26.5472
Q5BAK6	Y	GH20		Beta-N-hexosaminidase, putative (AFU_orthologue AFUA_2G00640)	12	22.8	1.2847e-270	25.5205	24.9895		27.6832	27.3736	27.3072	27.5195	27.871	28.1512				26.3358	26.5702	25.8103	26.8847	27.0128	26.7863	25.5882			27.0777	27.12	26.8005	27.3098	27.2177	27.4803
C8VLZ3	Y			Uncharacterized protein	11	47.2	0	31.5025	31.2653	31.0441	31.6142	31.4669	30.9392	31.1854	31.3488	30.5096	30.4856	32.2097	31.0166	30.8345	30.8685	29.5373	31.4721	31.3445	31.3162	33.2916	33.0968	32.6012	31.8395	31.7465	31.9542	31.8398	31.7633	31.9275
Q5ATN9	Y			Arylsulfatase, putative (AFU_orthologue AFUA_8G02520)	11	29.3	1.7445e-114	25.3358	24.5828		25.3696	25.5575	24.9885	26.4445	26.3694	27.1358		24.814		26.0688	26.378	26.549	26.4275	27.1389	26.9666	23.6209	24.614	24.4159	25.3415	26.371	25.3642	27.4966	27.346	27.1558
Q5AUI4	Y			Extracellular lipase, putative (AFU_orthologue AFUA_5G02040)	11	81.3	0	31.8261	32.0147	32.877	33.7759	33.6844	32.179	31.2923	30.1769	29.4436	31.4681	34.3207	30.0569	29.3979	26.1057	28.0333	25.2529	21.8359	26.5076	30.3946	32.3231	31.1741	32.1443	31.0089	31.8645	32.3894	30.5831	31.3834
Q5B131	Y		M20.A16	Probable carboxypeptidase AN5749	11	49.3	0	28.4361	28.7936	28.5041	27.4455	27.4355	28.4347	27.9803	28.9181	29.7892	27.9311	29.4779	28.1625	30.5189	30.5086	28.1885	30.3436	30.1385	30.3705	28.5374	28.1469	29.0822	29.7392	29.6868	29.3982	29.1476	29.5724	29.2744
Q5B277	Y			Uncharacterized protein	11	42.1	1.5194e-191	26.8507	26.7879	27.1683	24.79	24.5364	24.3035				34.1823	32.0411	34.5888	26.8573	26.676	24.9641	23.5546	23.6003	24.1812	29.3847	31.7591	32.9191	26.8875	24.7638	27.394	23.8825	22.1945	24.1073
Q5B977	Y		A01.018	Vacuolar aspartyl protease (Proteinase A) (Eurofung)	11	37.1	2.891e-276	29.642	29.1658	28.6072	30.3777	30.6638	31.2485	30.2216	30.8092	30.9135	27.4227	28.6608	26.4923	28.6924	28.522	26.669	27.1359	27.2289	26.9349	25.8113	25.8779	25.8157	28.0565	28.9501	28.4649	27.9657	28.9564	27.3933
Q5B9J0	Y			Predicted protein	11	39.4	9.8713e-301	28.3639	28.2907	27.9725	29.6852	29.4919	28.7053	30.0419	29.5055	28.2899	26.1078	28.7083	26.8061	26.8832	28.0554	26.4996	27.849	28.5621	27.843	29.7667	29.2243	29.5234	29.9699	29.0097	29.5104	29.3869	28.8584	30.2578
Q5BC75	Y			Uncharacterized protein	11	26.2	0	27.4678	27.9687	27.7643	28.3923	28.7621	28.358	29.0284	28.9258	29.0325	29.232	28.4418	29.0549	29.3415	29.0888	29.7038	29.7815	29.1459	29.0167	29.7386	29.5856	29.6238	29.7257	29.6396	29.5639	30.0153	29.55	29.5907
Q5BGD8	Y			Endonuclease/exonuclease/phosphatase family protein (AFU_orthologue AFUA_1G01540)	11	39.1	0	29.5888	29.9495	31.45	28.6049	27.6402	27.3476	26.1909	25.6081		29.2697	29.6165	28.2799							27.9788	29.6457	28.7408	27.5741	26.188	27.5643
C8VCJ5	Y	AA7		FAD-dependent oxygenase, putative (AFU_orthologue; AFUA_3G00840)	11	37.5	4.2331e-173	23.8945	26.9479	25.212	24.3931	23.0718	24.406	24.4296						24.1388		23.0996	27.5595	23.5513	26.9817		24.174		24.2402	24.5651	22.4439	26.0384	25.3361	24.3153
C8VG00	Y	AA7		FAD/FMN-containing isoamyl alcohol oxidase MreA (AFU_orthologue AFUA_6G03620)	11	25.3	0	30.7796	30.7754	31.4813	29.3517	29.2326	29.4554	29.2464	29.4158	29.1342	28.9103	29.8932	29.3935	28.1615	28.5438	28.2346	28.616	29.0132	28.432	31.2822	31.2845	31.685	29.242	29.3489	29.5269	29.0678	29.0308	29.0626
Q5BCX8	Y	AA9;CBM1		Endo-beta-1,4-glucanase D	11	38.9	0	31.2013	31.3229	32.2019	30.7587	30.1934	30.2604	29.6328	29.6263	29.3478		28.3309		25.5008	24.5949		24.8531	26.3032	25.3814	30.0594	31.2539	30.8435	30.8054	29.3514	30.7686	27.2989	28.0058	29.6598
Q5AR97	Y	GH1		Beta-1,4-glucosidase (Eurofung)	11	20	3.2572e-169	28.1166	28.2558	28.0932	28.3905	27.2997	27.2313	28.226	27.9713	27.8785		25.2385		23.6484	26.7274	26.3838	25.6754	27.976	25.0835	27.923	26.4673	28.3044	28.9519	27.737	28.7851	28.1725	28.7225	28.9251
Q5AYD3	Y	GH132		SUN domain protein (Eurofung)	11	28.3	3.4513e-288	31.0484	31.2578	30.9581	30.3625	30.577	30.6731	28.8274	27.8018	25.5533	36.7655	32.1158	36.7841	24.6398	24.9736	27.1098				30.0093	31.5424	30.1943	30.0958	28.8375	30.2841	24.7821	24.9986	24.8438
Q5AU92	Y	GH36		Alpha-galactosidase C	11	23.2	3.7952e-152	27.1274	27.3535	27.4851	27.6845	27.2236	27.7416	28.5464	29.1235	29.4589	26.321	27.9003	26.7477	26.5483	27.6568	26.4159	27.8516	28.9908	28.0333	26.8758	27.1446	27.3196	27.792	27.1463	27.7071	27.8746	28.2636	28.2931
Q5AZ38	Y			Amino acid transporter (Eurofung)	10	12.6	5.5642e-179	27.418	27.6651	29.5005		26.0502	26.3393	26.101	25.8037	24.5257	30.432	31.5996	31.1333	27.2654	25.5713	27.7696	26.6614	26.3071	27.4196	28.1352	30.1256	30.218	27.5626	27.1955	27.5078	25.8356		26.9152
Q5BE12	Y			GPI anchored protein, putative (AFU_orthologue AFUA_1G10590)	10	31.8	3.5377e-223	30.1031	30.6997	31.0509	29.921	29.9076	29.7348	28.7467	28.3169	27.7372	28.9359	28.7036	29.1703	27.9935	28.1309	27.6292	27.8192	27.5751	27.6363	30.0575	30.5983	29.7104	29.6075	28.4229	28.6913	29.0309	28.0832	29.7165
Q5BEX9	Y			Laccase (EC 1.10.3.2) [Source:UniProtKB/TrEMBLAcc:Q96VT5]	10	22.8	2.6549e-244	26.3264	26.4034	26.9346	25.9514	26.1245	25.5831	26.2194		27.01	28.3758	28.5648	28.9179	28.7887	28.4698	28.4218	27.9711	28.3231	29.0011	29.1511	29.3227	29.8491	28.3017	27.3105	27.5917	27.0408	27.4677	28.1427
Q5B8A1	Y	AA3		Uncharacterized protein	10	21.4	7.0255e-93										28.1296		27.7567		25.6053		25.3774			28.8703	28.3996	29.0256	25.9853	24.6631	24.9076	24.9352	24.9918	24.6106
Q5B8T4	Y	AA9		Endoglucanase, putative (AFU_orthologue AFUA_2G14540)	10	48.8	4.6051e-247	29.1007	29.0418	30.4093	26.6879	26.9955	27.6483	26.8887	25.6442	27.5526		27.0238			24.4232				24.4881	26.554	29.2425	27.1559	24.4608	25.1187			24.1877	24.5678
Q5BAP2	Y	AA9		Endoglucanase, putative (AFU_orthologue AFUA_2G14490)	10	26.4	0	29.7741	28.8866	29.6777	31.9941	31.3285	30.6082	32.3965	31.6531	31.0838	31.1392	31.2183	31.4594	30.6128	31.0401	31.011	31.0557	31.6584	31.2069	30.8922	31.0821	29.9246	32.775	32.3718	32.9287	32.8035	32.7558	33.5904
Q5B1W7	Y	CBM20;AA13		Uncharacterized protein	10	36.4	0	31.9969	32.9396	32.1664	33.2342	33.2954	32.6783	32.4758	31.887	32.4641	24.4394	27.1911		27.4907	29.684	29.3263	28.6261	30.9518	29.3188	33.3762	34.0324	32.9423	34.6813	34.2508	34.1532	33.1152	33.7094	33.6724
Q5AUP3	Y	CE1		Polyhydroxybutyrate depolymerase, putative (AFU_orthologue AFUA_4G03560)	10	33.4	1.2388e-248	27.0569	25.8974	26.191	27.8074	27.5187	27.2116	27.5777	27.171	26.816	27.0015	26.9556	26.5882	27.5968	27.71	27.3153	27.8088	28.251	27.5204	28.0406	28.5897	29.007	28.096	27.7919	28.4685	28.0102	28.0397	28.5699
Q5AQQ0	Y	CE4		Uncharacterized protein	10	66.2	0	30.7239	31.0751	30.8714	31.0201	31.3526	31.151	30.9578	30.1992	30.3692	30.1615	31.1248	30.9099	32.8312	31.9349	30.1448	33.5333	32.1813	33.37	33.0091	32.3039	31.5446	32.7662	32.9427	32.0628	32.9078	32.2353	32.7875
Q5B7X0	Y	GH3		Glycosyl hydrolase, putative (AFU_orthologue AFUA_4G13770)	10	33.7	4.1096e-239	28.8429	28.9987	29.6463	27.8813	27.7461	27.7249	27.7079	27.4045	27.3778		26.4287					25.1852	25.3132	24.6098	27.582	27.7072	28.014	26.6722	25.6579	26.8244	25.3215	25.1294	26.1401
Q5AUM3	Y	GH43		Arabinan endo-1,5-alpha-L-arabinosidase C	10	43.4	0	34.7278	33.8313	34.9055	33.7982	33.6823	34.418	33.5699	33.478	34.2605	34.1559	35.3595	32.8242	34.1152	34.2245	34.5068	34.3569	34.5727	34.5425	35.0702	35.5978	35.0063	33.4857	33.7261	33.7139	33.839	33.6548	34.0491
C8V6E2	Y			Uncharacterized protein	9	46.5	0	34.6382	34.8524	35.0414	35.5125	34.9493	34.3203	35.3773	35.068	33.9242	34.4823	35.4024	34.4988	33.1945	34.0641	33.6553	33.4339	34.6053	33.3815	36.1746	36.6451	36.1647	36.1936	35.7196	36.7007	35.7183	35.2405	36.3662
C8VD04	Y			NADPH-dependent FMN reductase Lot6, putative (AFU_orthologue; AFUA_7G06600)	9	22.2	1.5866e-77										28.9678	29.4331	29.8045							27.6152	27.2122	27.5322	26.4832		26.6521
Q5AUW8	Y			Uncharacterized protein	9	21.1	4.3128e-149	25.7404	26.1617	27.1145			25.2466	25.4243	27.2861	28.601	24.1771	25.9526	25.9692	28.2709	29.021	28.521	28.9755	29.7054	28.391	27.2315	27.6753	27.95	28.1848	28.3098	27.8927	31.1358	30.0732	30.0971
Q5B4Z1	Y			GPI-anchored cell wall organization protein Ecm33 (AFU_orthologue AFUA_4G06820)	9	40.7	4.6733e-221	29.6425	28.6155	30.4144	30.0537	29.1278	29.473	29.4273	28.4671	29.8644	30.3005	28.3414	30.9031	29.1608	28.6184	30.5215	27.9812	27.7503	28.1352	32.5332	32.1635	32.2692	31.8885	31.1123	31.1767	30.4845	30.6162	30.9321
Q5B6M6	Y			Allergen Asp F4 (AFU_orthologue AFUA_2G03830)	9	43.8	9.3419e-188	29.6637	30.1925	30.1263	29.0654	28.297	28.0889	26.8181	27.5497	26.7914	33.4117	29.0998	33.6954		23.6514					27.7264	29.8414	29.892	29.069	27.9933	28.9368	24.8655	25.9644	25.0604
Q5B7S7	Y			Uncharacterized protein	9	37.4	1.2368e-297	28.6412	29.238	28.3329	28.3359	28.1618	26.7033	27.7528	27.044	25.8411										30.3985	30.1982	29.8796	30.6766	28.4099	30.4299	29.2805	27.9853	29.9489
Q5BAR4	Y		S01.130	Serine protease similarity, trypsin family (Eurofung)	9	88.4	0	35.2201	35.2997	35.0467	34.7656	34.0934	34.0878	32.8365	32.7328	32.5035	34.015	35.6821	33.3588	33.4918	33.5053	31.8139	32.9161	33.2012	32.8469	36.935	36.9898	36.2226	36.0783	35.3999	36.5371	34.4517	34.228	34.6996
O74288	Y	CBM42;GH54		Alpha-L-arabinofuranosidase B	9	26.3	0	26.7613	27.0313	26.0998	27.8816	27.1781	25.3734	26.3619	25.9297			26.4123		25.5572	26.4427	28.2702	26.1299	27.7985	27.0224	29.1588	28.8593	28.6375	28.7321	28.3884	28.3128	25.3667	27.1969	27.7059
C8VS61	Y	CE10		Uncharacterized protein	9	55.3	0	32.1892	32.2547	32.0981	31.4215	31.3701	31.2597	30.7338	30.6221	30.2066	29.6392	31.0298	27.7984	29.2576	29.653	29.2694	29.5486	29.3516	29.4953	31.0872	31.7277	31.4634	29.8958	29.7918	29.6939	29.2905	29.8838	29.6384
Q5BCD8	Y	CE16		GDSL Lipase/Acylhydrolase family protein (AFU_orthologue AFUA_4G14700)	9	39.9	1.8976e-188	30.3858	30.7599	31.1791	29.5023	29.7484	28.607	29.1515	29.1676	27.2605	29.2673	30.0779	29.4075	24.6211						25.6321	28.0618	27.826			25.1863	25.4465	25.4459	24.3872
Q5B3M0	Y	CE8		Pectin methyl esterase (Eurofung)	9	28	3.5717e-93	26.9845	27.2741	28.6992																25.886	27.8011	27.3133
Q5B4L5	Y	GH16		Putative transglycosidase, GH16 family (Eurofung)	9	22.3	1.6291e-158	27.826	28.0917	28.4782	25.8966	26.1133	27.6199	25.3857	27.3125	26.695	28.6131	25.8341	28.7771							28.3659	29.4552	29.4105	27.6433	25.8885	26.6559	24.8202	25.3498	26.858
Q5AUT0	Y	GH17		Probable glucan endo-1,3-beta-glucosidase eglC	9	27.7	0	32.5519	32.1648	32.7208	32.9824	32.3595	32.8302	32.7772	32.0537	31.0356	32.6277	31.6976	32.9556	31.9388	31.9142	33.5977	33.1466	33.5152	33.5966	33.1195	32.193	32.6178	33.0116	32.8072	32.4612	32.9814	32.214	32.5354
Q5AX28	Y	GH27		Alpha-galactosidase D	9	17	5.8398e-67	25.1942	25.5764	25.982	25.1439	26.3597	25.6425	24.7557	24.5942			25.3325		24.1579	24.2264		24.4667	24.2799	25.1105	25.1537	26.0619	25.9564	25.1188	24.8383	24.8912	25.1017	24.8432	24.9935
C8VKG9	Y	GH43		Xylosidase/arabinosidase, putative (AFU_orthologue AFUA_2G04480)	9	43.9	0	30.5127	30.1446	29.8755	30.5729	30.4023	30.9177	30.332	30.2154	30.8864	29.5355	30.4762	29.2407	31.2774	31.1783	31.2134	31.4359	31.0869	30.5525	31.4802	30.9192	30.5125	31.369	31.4974	31.64	31.916	32.1942	31.6955
Q5AV99	Y	GH43		Arabinosidase, putative (AFU_orthologue; AFUA_2G00650)	9	28.8	7.3656e-281	28.0172	28.1319	27.5292	30.3909	29.5531	29.908	28.6534	27.6564	27.4251		23.6867	25.8312	25.8695	26.7307	28.1966	26.7253	25.3251	25.916	29.34	30.2616	29.0511	28.5424	28.9781	28.2792	27.5881	27.7897	28.1942
Q5BBM0	Y	GH93		Exo-arabinanase (Eurofung)	9	45.2	0	29.6656	29.6758	29.3127	29.8473	30.0333	29.5162	29.4291	29.4243	29.3738	29.4773	29.4773	29.5281	28.0215	28.6589	28.4549	28.7103	28.8645	28.9505	30.125	29.2965	30.6089	29.6722	29.2066	29.427	28.9444	28.5321	29.392
Q5AU81	Y	GH95		Alpha-fucosidase A	9	17.7	7.283e-42										27.217	27.4564	28.5881	26.2805		27.722
G5EB40	Y			Uncharacterized protein	8	17.5	3.3056e-81	25.2544	27.0888	28.8366	24.1948	24.3101	24.5808			24.0786										24.1698	24.7702	27.0065	23.498		23.3968			23.3586
Q5ASC2	Y			Uncharacterized protein	8	29.3	0	27.5858	28.0359	28.0567	28.5565	28.5569	28.6196	29.1154	29.5983	30.1796	26.8805	27.9329	26.9327	29.7708	29.8461	28.6254	30.2992	30.1289	30.0013	28.5996	27.7941	28.44	28.9636	29.1225	28.8186	29.9854	30.1219	29.6701
Q5AT80	Y			Uncharacterized protein	8	38.6	1.2417e-84	26.7634	26.979	27.4278	25.181	26.5507	26.4265	23.0943	23.6068		35.0443	30.1594	35.1818			22.6221					24.0617	26.902
Q5B952	Y			Cell wall protein, putative (AFU_orthologue AFUA_3G08110)	8	11.9	5.44e-56	28.8255	28.3214	28.2702	29.7588	30.2609	30.5596	28.0759	27.8453	27.0905	30.9282	30.6159	30.9292	25.4473		24.7229				23.8855	24.7285	26.3122	27.7053	26.5705	28.5256	25.5323	26.7629	26.8567
C8VCT6	Y	AA7		FAD binding domain protein (AFU_orthologue; AFUA_6G12070)	8	26	3.6294e-71				27.0262	26.3962	25.9709	27.9564	27.1138	26.6327													26.2579	26.6087	26.5148	27.5269	27.2474	27.6633
Q5AW09	Y	CE10		Carboxylesterase, putative (AFU_orthologue; AFUA_3G09230)	8	25	7.7904e-69	25.797	27.6341	28.5896																26.0548	27.7206	28.1189			25.4998
C8VER3	Y			Cell wall cysteine-rich protein (AFU_orthologue AFUA_2G00400)	7	43	0	27.5728	26.6442	28.8676	25.8737	25.4722	27.7795	26.8522	25.9358	25.2234										29.5427	30.3678	26.1061		24.5718			24.5989
C8VI88	Y			Uncharacterized protein	7	39.2	4.6527e-64	28.7917	26.9041	30.0339	29.7122	28.612	28.3215	27.5326	27.3066	26.4094	29.0175	28.1338	28.7233	27.4296	25.1757	30.8287	24.3978		24.6954	29.4847	29.8681	30.0456	27.7403	25.8169	28.1082	27.8306	27.054	27.7954
Q5AQP2	Y			Uncharacterized protein	7	21.5	1.2362e-135	28.492	28.76	29.5776	26.1513	25.7801	26.7698	25.1816	24.7444	24.5064		25.7921								29.2589	30.1244	29.3038	25.6651	25.6731	25.7354	24.7316	24.5191	24.9708
Q5AQR9	Y			Uncharacterized protein	7	14.5	6.9542e-107		24.4227		28.3467	28.373	28.2649	29.4555	28.5322	28.1323										27.4835	27.2823	26.3783	29.0543	28.1563	29.0816	29.6576	28.5387	29.4116
Q5ATB9	Y			Allergen Asp F4-like, putative (AFU_orthologue AFUA_3G00710)	7	18.1	5.3363e-46	26.8182	26.7948	26.19	25.1436	25.8918	26.0738	24.9498	25.16		28.0513	25.1357	29.2045							25.203	26.401	25.9363
Q5AV88	Y			Lysophosphoplipase A [Source:UniProtKB/TrEMBL;Acc:Q588J0]	7	21.4	5.6292e-192	25.4833	25.6024	26.4173		25.9541	26.64	25.6407	25.5816	25.8069	28.004	28.2377	27.4519	27.9146	28.2628	27.9032	26.5093	27.9348	26.9203	25.3977	26.9251	28.0914	25.9354	26.9958	26.4214	25.5001	25.7624	25.6057
Q5AY35	Y			Antigenic cell wall galactomannoprotein, putative (AFU_orthologue AFUA_4G00870)	7	44.1	7.3404e-33	25.5549	26.1479	26.7657	25.0725	24.8095	25.1984				31.0774	28.6182	26.8721
Q5B4F5	Y			Uncharacterized protein	7	27.5	0	34.0678	34.4099	33.5993	34.7428	34.7569	34.8301	32.8253	32.113	30.8504	37.6281	36.0297	38.181	30.4086	27.8431	30.6998	28.6318	27.1547	28.3509	30.3144	31.6991	32.1483	32.1472	30.4931	32.2971	27.668	28.9108	28.7866
Q5BCQ5	Y			Lysophospholipase Plb1 (AFU_orthologue AFUA_4G08720)	7	16.4	6.2059e-227	26.3571	26.7969	26.8477	27.3601	27.1919	27.7591	28.0515	28.3416	28.4935	28.7034	27.4587	28.0439	27.8626	27.7757	28.0791	27.2764	27.5763	26.9939	26.2923	26.7515	26.5627	28.2079	28.1168	28.057	27.9574	28.1853	27.9594
Q5BFE4	Y			Conserved fungal protein (AFU_orthologue AFUA_1G14230)	7	44.1	9.2296e-43	26.8675	25.5361	26.1497	28.4439	26.3361	26.3232	27.4532	27.6718	25.9888	30.407	24.809	30.3506
Q5B0I6	Y	CE10		Uncharacterized protein	7	15.7	5.0363e-97	29.0859	29.3458	29.5814	28.6672	28.3424	28.4445	28.1192	27.2339	26.7171	26.8617	28.3104	27.8796	26.9435	27.375	26.7902	27.4748	27.7091	27.3577	30.014	30.2312	30.4166	27.7076	27.7053	27.6562	27.3695	27.0494	27.8598
Q5B2C1	Y	CE5		Probable cutinase 1	7	32.9	6.4342e-36										33.3619	29.3804	28.3904
Q5ASG9	Y	GH28		Exopolygalacturonase X-1	7	12.9	1.2287e-78	30.291	30.0156	30.1162	28.7531	29.0388	28.5511	27.8436	27.8877	27.4379	26.3942	27.9769	26.2382	24.4142	25.0256	26.2727	24.3849	25.2832	24.826	27.4297	27.4751	27.9856	25.6961	25.8087	25.6182	24.9922	25.065	25.2803
C8VCT5	Y	GH43;CBM6		Putative uncharacterized protein (Fragment)	7	32.4	2.003e-254	28.616	28.5382	28.0715	26.6002	25.8047	25.2513					27.7093		25.6328	26.5152	24.8438		25.5112		30.0263	28.9675	27.7389	28.2615	26.8856	27.0271	25.3055		26.3853
Q5BGD7	Y	GH76		Putative endo mannanase, GH76 family (Eurofung)	7	25.9	1.7279e-277	27.5239	28.0813	28.1438	28.5035	28.5279	28.6167	28.4697	29.461	28.7966	27.6141	26.8588	26.6839	27.9646	27.3346	28.8668	26.4098	27.3121	27.0323	27.6043	27.9492	26.9126	27.6355	28.176	26.7061	28.2954	28.6937	27.3953
Q5BA93	Y	PL9		Pectate lyase (Eurofung)	7	29.3	1.9885e-184	25.2568	24.8579	24.4956	28.5276	27.9329	27.6928	28.2429	27.921	28.2444									25.2724	25.3646	25.3972	24.8574	26.0369	26.0301	26.3677	26.7722	26.5437	26.7981
Q00668	Y			Putative sterigmatocystin biosynthesis peroxidase stcC	6	26.9	3.643e-90	26.0771	26.3438	26.5539	27.0425	26.9811	26.5959	26.954	27.0021	26.3018										25.1229	26.253	25.8613	26.3488	25.5866	26.2299	27.2253	26.2765	27.0752
Q5AS03	Y			Uncharacterized protein	6	28.2	0	26.6168	26.0834	24.3768	30.5297	30.1695	29.4517	30.7275	30.5536	30.2766										28.0488	27.1397	26.2346	28.5613	28.2848	28.2841	28.4445	28.5734	28.942
Q5AU63	Y			Uncharacterized protein	6	14	1.2934e-40	25.4606	23.9222		27.0834	26.4102	26.7428	25.3566	25.237	24.859	30.9434	26.8147	31.2843	24.7044
Q5AUE4	Y			Uncharacterized protein	6	75.2	0	30.2318	31.2184	30.8235	31.8445	31.9672	31.4803	32.3037	31.9032	32.2971	30.188	31.435	30.458	31.1295	31.6112	28.0589	32.3658	32.1322	31.9734	32.3834	32.5044	31.6525	32.6847	32.2937	32.9908	32.9746	32.5186	32.8958
Q5AXM6	Y			Predicted protein	6	42.8	5.0524e-161	27.6568	26.942	28.2658	27.6495	27.6746	27.9387	26.1288	25.7496	24.8547	29.8981	29.8529	29.8794	25.0698		27.9397				25.5407	28.683	28.398	24.9236	25.2515	24.5931		24.6534	25.0253
Q5B3N5	Y			GPI anchored protein, putative (AFU_orthologue AFUA_5G09960)	6	23.1	0				27.4373	27.117	26.17	29.253	29.6104	29.4842				25.4828	24.5033	28.5505	27.1008	25.9203	25.648					25.8721	25.6052	27.9882	28.8819	28.1375
Q5BGX3	Y			Uncharacterized protein	6	20.5	2.3172e-34	26.7042	25.6417	26.0426	26.5178	25.5543	25.6553	25.2952		25.3317										26.963	27.2385	25.6952	25.7983	25.0023	25.5039	25.4536		25.354
Q5B9E6	Y	CE12		Esterase, putative (AFU_orthologue AFUA_2G17250)	6	20.4	5.0316e-151	29.3316	29.8663	30.3345	26.6676	26.8065	27.0402	24.7112	25.5909	26.1996		26.6675								28.7576	30.057	29.3715	24.9245	25.3843	23.6342	24.3248	24.6417
Q5AYL0	Y	GH16		Endo-1,3(4)-beta-glucanase, putative (AFU_orthologue AFUA_6G14540)	6	23.7	0	30.0424	29.8495	29.2665	32.7859	32.8546	32.2906	32.2644	31.2159	29.4659	33.9558	33.5147	33.3974	32.0219	31.5234	31.8861	31.5435	30.5772	31.2991	31.9437	30.9557	31.8439	32.9492	32.1297	32.9269	31.6226	30.9752	32.0711
Q5B153	Y	GH53		Arabinogalactan endo-beta-1,4-galactanase A	6	29.4	3.1885e-159	27.4489	27.6301	27.5233	26.5853	26.5652	26.7236	26.4804	26.3868	26.5549										26.6245	25.9795	26.4343	26.9821	26.1084	26.9053	26.5767	26.3095	26.9548
Q5B7R2	Y	GH7		Endo-beta-1,4-glucanase celB	6	22.6	1.758e-145	27.3591	27.0461	26.0067	27.0101	26.9959	26.5992	27.1198	26.9456	26.4013										27.6503	27.3193	26.6814	26.2362	26.1245		26.2082	26.3858	25.8118
C8VG74	Y			Purine nucleoside permease, putative (AFU_orthologue AFUA_2G00810)	5	26	8.2729e-193	26.2111	26.0973	26.561				24.4707		24.9062		27.3528		25.9132	26.6831		26.0077	27.1638	26.1562	28.085	27.3019	28.6512	26.6071	25.9172	27.1143	25.877	25.3998	26.428
C8VP91	Y			Cell wall mannoprotein MnpA [Source:UniProtKB/TrEMBLAcc:Q8TG08] (Fragment)	5	82	4.3786e-248	31.8623	30.4118	32.5177	28.6447	29.0095	29.1594	27.5554	27.7979	28.505	35.0973	30.3509	34.6109	27.0332	25.6949	29.4779	24.4301	24.8876	24.187	33.2136	35.0083	35.1666	30.1802	29.2545	30.4621	28.4061	28.3183	27.3549
C8VQ09	Y			Autophagy-related protein Atg27 (Eurofung)	5	15.4	5.9795e-30	25.683	25.8466	25.7875	24.738	24.6908	25.3377	24.7269	25.1323	25.7349		25.1151		25.3538	25.4916	25.527								25.213	24.709		25.978
Q5ARM6	Y			Uncharacterized protein	5	15.5	3.8847e-24										25.7092	24.3352		27.6962	26.035	27.327	28.922	26.9722	27.9494	25.6033			26.3365	26.4356	26.0729	27.3753	26.8227	26.6777
Q5ATE8	Y			Uncharacterized protein	5	13	6.6066e-249	26.6757	26.4514	25.4313	27.2654	27.8721	27.6769	27.7615	28.0245	28.2356	26.936	27.9783	26.5936	28.0171	28.409	28.5606	28.7638	29.0304	28.5543	28.4861	28.2907	28.0505	27.6029	28.3527	27.6934	28.2608	28.5779	28.3057
Q5AWD7	Y			Putative uncharacterized protein	5	44.3	1.0949e-253	25.5584	25.5959		28.2675	27.9096	28.4735	27.8946	27.6832	27.8289										26.0058	24.9511		25.6506	26.9479	26.3652	26.9721	26.481	27.286
Q5AX38	Y			Acid phosphatase, putative (AFU_orthologue; AFUA_4G03660)	5	24	4.2492e-42		24.1402	26.4213																25.6831	25.3734	24.6558	24.6458	25.3566	24.6817
Q5AX78	Y			Putative uncharacterized protein	5	40.7	0	29.8366	29.7828	30.2937	28.8767	28.0425	27.4536	27.8948	27.4313		30.227	30.5224	29.2925	28.9059	29.108	29.3334	28.3329	29.177	28.2261	31.2473	31.1169	30.9972	29.6627	29.3171	29.719	28.6097	28.996	29.0423
Q5AZ04	Y			Uncharacterized protein	5	67.2	0	28.2095	25.5285	25.4489	31.0445	30.9665	31.3827	29.9979	28.5639	28.6594	27.9386	28.949	25.6408	28.5498	28.0744	30.1178	27.5165	27.1306	27.2339	28.3981	25.9929	25.9399	27.7378	28.1244	28.7523	25.2309	26.9702	26.324
Q5B0J3	Y			Uncharacterized protein	5	31	5.647e-97	26.601	27.0105	26.9665	25.2237	25.5017	24.9363	25.3732	25.7292	24.8838	25.2046	28.4844	26.0151	25.6179	26.6427	24.8875	26.2464	26.9756	26.1435	27.9588	27.6213	28.6279	26.3815	25.8422	26.3179	26.2571	25.6169	25.7423
Q5B2V5	Y			Uncharacterized protein	5	70.3	2.9515e-90	31.7283	30.8542	31.7565	31.0146	31.0521	31.3249	30.1627	30.1182	30.3975	31.6531	31.3803	31.4791	28.8605	28.6596	30.4254	26.398	27.872	27.7961	31.8138	32.3393	32.9433	29.2527	28.7814	29.9456	28.9004	29.396	28.8885
Q5B501	Y			Allergen Asp F7 (AFU_orthologue AFUA_4G06670)	5	15.5	9.6125e-95	30.016	29.9557	30.8829	27.4326	27.9917	28.7398	26.1657	25.6445		35.0303	32.504	35.0883					23.1867		26.8758	30.1213	30.4024	23.9359		23.7562
Q5B809	Y			Hypothetical aspartyl protease (Eurofung)	5	14.7	6.372e-58	25.924	26.7847	26.5793	25.3644	25.6211	25.2773													27.2519	27.4417	28.4146	26.791	25.8976	26.2493	25.3719	25.5713	26.0402
Q5B8B9	Y			NPP1 domain protein, putative (AFU_orthologue AFUA_5G00600)	5	38.9	2.455e-132	29.6132	29.3708	29.9248	27.1869	28.1357	28.0474	26.9875	27.7872	28.0447							26.9836	27.6203	27.4036	30.359	30.9913	30.8068	28.7142	28.6064	28.8879	28.241	28.5637	28.7956
Q5BAS0	Y			Acid phosphatase, putative (AFU_orthologue AFUA_7G00800)	5	17.9	4.6415e-53											25.8363									25.4102	26.0826	24.4345		24.782
Q5BE99	Y			Cytosolic Cu/Zn superoxide dismutase, putative (AFU_orthologue AFUA_1G11640)	5	55.6	0	30.2315	30.0164	29.8235	31.8933	31.5883	31.3554	32.5398	32.2693	31.9118	33.2449	31.8218	33.1853	29.3734	28.1793	29.6148	27.5886	27.1437	26.7537	32.1148	31.8299	30.6637	32.5033	32.1845	32.8308	32.0916	31.1024	31.8729
Q5BGC8	Y			Uncharacterized protein	5	24.3	0	30.065	29.8467	29.2262	30.4654	29.6094	28.6824	30.3326	29.837	28.2707	29.6132	30.5186	29.6278	27.9878	28.3121	27.1474	27.906	28.3484	28.1642	30.5062	31.0718	30.4617	30.0532	28.7322	29.6897	29.0439	29.4457	29.7317
Q5B2G3	Y	CE1		Feruloyl esterase C	5	43.3	0	29.8268	29.7595	29.4452	31.6446	31.8254	31.2807	31.75	31.1797	31.9929	27.5974	28.5329		27.8941	28.4898	27.936	27.7281	28.7453	28.8649	30.255	30.5598	28.3629	31.5533	30.3704	30.8016	30.7429	30.3495	31.3281
Q5BC78	Y	CE4		Uncharacterized protein	5	34.1	5.2837e-49	26.8631	26.8592	27.5327		26.6342	26.6527				27.8901	26.9109	27.7563
Q5BFF4	Y	GH132		SUN domain protein (Adg3), putative (AFU_orthologue AFUA_1G13940)	5	22.2	3.095e-139	28.2821	28.6746	29.4331	27.1998	26.4701					30.8863	29.2152	30.6522	26.3347						29.0277	30.0333	30.3415	25.6229	25.361	25.6854
Q5BAP5	Y	GH16		Endo-1,3(4)-beta-glucanase xgeA	5	12.3	6.5048e-171	27.6532	27.8125	28.5665	27.0189		24.7234				28.4163	28.4388	29.0785							28.887	30.2571	30.1483	28.6672	25.1505	29.2837		24.6125
Q5AUX2	Y	GH62		Alpha-L-arabinofuranosidase axhA-2	5	29.5	3.8162e-112	26.6683	26.2704	26.7157	26.937	26.4949	26.8066	26.558	26.5662	26.6935
Q5AX45	Y	PL4		Rhamnogalacturonate lyase A	5	22.6	1.9688e-118	27.7124	26.9532	28.0433	26.1115	26.6055	26.0319		25.5422
C8VE57	Y			Phytase, putative (AFU_orthologue AFUA_7G01240)	4	7.7	2.3377e-11										29.1321		29.5695
G5EB52	Y			Uncharacterized protein	4	24.4	1.8646e-227	26.6465	27.1457	27.6271	26.9539	26.7226	27.546	28.016	27.7786	29.4588	29.027	29.2546	29.9832	30.5771	30.0142	30.9078	31.0831	31.2118	31.3602	29.5829	29.9799	29.3488	28.7613	30.049	28.5609	31.1595	31.5068	29.9862
Q5AR94	Y			Putative acid phosphatase [Source:UniProtKB/TrEMBLAcc:Q92200]	4	13.3	1.362e-33	26.0376	25.9853	27.4951																26.8833	27.3624	26.8329	26.695	25.0636	26.0414
Q5ASK0	Y			Uncharacterized protein	4	14.1	5.2378e-34																				23.6437				24.1993	27.1041	27.1324	26.8656
Q5AT48	Y			Uncharacterized protein	4	22.1	3.0762e-33	26.5266	26.3746	26.3751	26.8682	26.8781	26.5088	27.0618	27.353	28.0714	27.0639	26.3916	27.4861	27.4048	27.5165	28.4475	27.2354	27.5342	26.8974	27.3324	27.4124	27.8135	26.9562	27.4351	27.2527	27.446	28.2034	27.2321
Q5ATP7	Y			PhiA protein [Source:UniProtKB/TrEMBLAcc:Q8J1V2]	4	34.1	1.3019e-59																			27.0144	25.5973	26.7091	25.8403		26.0586	27.1405	25.7453	26.298
Q5AVJ0	Y			Predicted protein	4	21.2	2.1122e-13										28.5467		28.2607
Q5AZK7	Y			Allergenic cerato-platanin Asp F13 (AFU_orthologue AFUA_2G12630)	4	43	4.6754e-47	25.2359		27.5683	24.1085		25.1582			24.9439		23.4789		26.7262	25.2722	30.3984	24.3297	26.1333	25.3984	27.0121	28.3108	29.6846	25.3754	25.3568	24.8024	28.1851	28.3797	26.103
Q5B0J1	Y			Uncharacterized protein	4	7.6	6.4844e-122	25.6348	25.9722		27.2135	26.8153	27.1859	28.7541	28.854	29.1685				27.6663	28.2795	25.003	28.7557	29.0589	28.5504	25.0382			27.2478	26.8131	27.5136	29.0234	28.7734	29.0536
Q5B5Y9	Y			Predicted protein	4	30.6	4.4061e-142	25.7321	26.8526	26.3584	26.312	26.8459	27.535	27.078	27.9814	28.8952		24.9938		25.1883	25.7742	25.1892	27.4905	28.0669	27.0257	27.8543	27.5172	27.0119	26.7575	26.9357	27.3812	28.6701	29.203	27.8801
Q5BBG1	Y			Uncharacterized protein	4	5.5	3.4836e-07													26.4417
Q5BC66	Y			Uncharacterized protein	4	10.4	6.2019e-49																			25.5455	26.4709	27.7874			25.1253
Q5BCB7	Y			Predicted protein	4	32.1	1.3453e-60	28.027	28.2925	29.9249	25.9419	25.9541	26.8083				27.6336	28.283	28.2279	25.389	26.0521	27.5175	25.7843	26.381	26.1909	30.4542	30.4894	31.1115	28.1724	27.6332	27.7772	25.3604	24.9809	26.0602
Q5BFB2	Y			Fasciclin domain family protein (AFU_orthologue AFUA_1G14300)	4	12	4.026e-60				25.0455		25.4482	25.5931	26.2411	26.1766
Q5AZ52	Y	AA9		Uncharacterized protein	4	26.8	5.0419e-174	26.9812	26.7841	26.9059	29.4939	29.5008	29.0688	28.8428	29.546	28.9492										29.3203	27.8214	26.5015	29.4213	28.2044	27.9687	27.2355	26.9733	27.4094
P55332	Y	GH11		Endo-1,4-beta-xylanase A	4	28.4	2.6578e-157	27.6367	27.5682	27.3448	26.2463	25.1848	26.696	25.865	26.1477	27.1873		29.7891	26.3989	28.2766	28.9903	28.1048	27.8254	29.4863	27.4757	28.5032	27.7739	28.6101	26.9413	27.4046	26.7839	26.0508	27.1003	25.2716
Q5BD29	Y	GH17		Probable beta-glucosidase btgE	4	11.5	8.8354e-18										30.0587	26.4731	29.9777
C8VAA5	Y	GH18		Class V chitinase, putative (AFU_orthologue AFUA_3G07160)	4	10.6	9.5611e-13		26.3015
Q5ARW1	Y	GH25		Uncharacterized protein	4	34.3	2.6965e-133	28.1498	28.8124	29.4252	29.2823	28.9409	28.0776	25.844			28.3784	29.3607	29.1793	27.5645	27.8336	27.9465	27.2941	27.1331	26.6882	30.4581	30.6233	30.142	30.2507	28.4538	29.5013		28.2064	28.2376
Q5AZ10	Y	GH25		Uncharacterized protein	4	52.3	0	32.9135	32.7753	33.5274	32.7117	33.0702	32.6876	32.9815	32.9096	32.7313	31.2673	32.9521	29.0728	31.4747	31.4667	33.1907	32.1565	32.349	32.4895	33.9725	33.5402	34.2206	32.9236	32.3828	32.9357	33.0727	32.6941	33.1437
Q873X6	Y	GH28		Probable exopolygalacturonase B	4	18	2.2753e-130	27.1915	27.1156	27.1785	26.1826	25.5603	25.3487	25.5203	25.5378	25.7906
Q5BFC4	Y	GH35		Probable beta-galactosidase A	4	3.5	4.8732e-11	24.5334	24.4743	24.4003	24.4114	24.3385	24.1437					25.2734		23.819	23.7494		24.023		24.1309
Q5B3J8	Y	PL1		Probable pectin lyase F	4	14.7	1.3485e-81	28.7775	28.3417	29.5438	27.1005															28.6668	29.8083	29.0409	27.6468		27.5846
Q5BAU9	Y	PL1		Pectin lyase A	4	17.9	9.3578e-29	25.7055	25.9214	26.7743
C8VI07	Y			Uncharacterized protein	3	22.9	2.8857e-94		25.0198	27.0603	25.018			25.2561	25.2201	24.4057	27.0845	29.4226	29.2783		24.7068						29.0159	30.2381	27.4112		27.8898
P17489	Y			Laccase-1	3	8.7	4.6427e-31																23.7677
Q5AR07	Y			NlpC/P60-like cell-wall peptidase, putative (AFU_orthologue AFUA_5G13730)	3	24.8	6.7513e-65	29.8022	29.6066	30.3806	29.5903	30.2619	30.2252	28.809	28.7235		29.3579	32.0276	28.4472	29.731	29.4006	30.1414	28.0853	27.4556	26.756	31.4402	31.7805	31.1458	30.6789	30.0149	30.5196	27.6427	29.0489	28.862
Q5ARS4	Y			Predicted protein	3	29.2	4.669e-22	27.3177	27.5555		24.8987	25.3602	26.0371	24.6381				26.3155
Q5ASS7	Y			Glutamyl-tRNA(Gln) amidotransferase, subunit A (AFU_orthologue AFUA_7G06800)	3	5.2	8.9188e-26	24.9006	25.0603	25.7602																25.7488	26.0769	25.8358	23.8833	24.4181
Q5ATI5	Y			Uncharacterized protein	3	7.8	1.6075e-11										26.9192	27.8798	27.1924	25.9393	26.2733	26.6125	26.4498	26.3747	26.2536
Q5AV10	Y			WSC domain protein, putative (AFU_orthologue AFUA_6G11970)	3	11.3	1.3864e-116																			25.7404	25.1313	24.3512	24.6911		25.5012
Q5AVL1	Y			Hypothetical arginase family protein (Eurofung)	3	7.8	3.0263e-09																		25.0689
Q5AWG4	Y			Putative uncharacterized protein	3	12.6	1.1459e-111	24.2101	23.992	24.3715	26.0408	26.7221	26.226	27.581	26.4205											24.5956	25.2374	24.6852	25.1222	25.5781	25.7903	25.8982	25.9955	26.9428
Q5B0Q1	Y			Phosphatidylglycerol/phosphatidylinositol transfer protein	3	27.8	8.995e-54			24.7284	24.709	25.1099	25.7885	25.4716	25.4009	27.0184	27.8286	24.1305	29.2092	24.5596	24.4083	25.2653		24.133	24.3311
Q5B1C0	Y			Putative plasma membrane sensor transducer (Eurofung)	3	19.6	2.6493e-91	27.928	27.6891	29.797	26.9974	27.363	27.7953	27.9282	26.6438											31.7193	32.0896	27.2979	28.4377	29.1811	30.3566	28.7797	28.8544	29.4054
Q5B3N4	Y			Uncharacterized protein	3	17.2	1.7909e-207																							25.1127	25.1549	27.4383	27.7361	27.483
Q5B8I9	Y			Putative GPI-anchored protein (Eurofung)	3	5.1	1.5011e-81	25.6392	25.3402	24.8907	30.0085	29.6997	28.9629	30.1965	29.5899	27.7898	29.3649	27.3201	29.5059	25.0895	22.7945	26.4818				26.3839	26.8729			26.9409	28.4199	27.1488	28.1193	27.3381
Q5BA48	Y			Uncharacterized protein	3	14.5	1.105e-76	28.3832	27.07	28.0513	29.8018	30.2199	30.0779	30.609	30.107	28.9878										30.198	30.3978	27.2896	27.6691	28.2473	30.4706	26.0331	26.941	28.0298
Q5BBL8	Y			GR78_NEUCR 78 kDa GLUCOSE-REGULATED PROTEIN HOMOLOG (GRP 78) (IMMUNOGLOBULIN HEAVY CHAIN BINDING PROTEIN HOMOLOG) (BIP)	3	6.7	2.6245e-14										27.2543		27.6307
Q5BDR2	Y			Uncharacterized protein	3	10.3	2.9452e-10										26.7004	23.8413	26.9012
Q5BG37	Y			Uncharacterized protein	3	20.7	2.4958e-27	28.4184	27.4683	30.0241	27.0406	26.8449	27.6384	27.7477	26.603	28.4132		23.8269	26.006	25.7996	25.3685	28.6337	25.5115	27.2215	25.7953	30.7825	31.6651	32.7327	29.7578	28.9864	28.7266	28.4785	29.1568	28.6989
Q5BH49	Y			Secretory pathway protein Ssp120, putative (AFU_orthologue AFUA_5G11640)	3	33.3	8.251e-129	26.0396	25.6389	26.2629	27.4084		25.9367	27.4776	27.1573	26.6262	26.1339	28.3096	26.4128	26.6054	26.0785	25.4403	26.9676	25.8776	26.2459	28.477	28.9092	27.8785	26.8434	28.1272	27.084	28.3959	27.9144	28.83
Q5AVE5	Y	CBM63		Extracellular cellulase CelA/allergen Asp F7-like, putative (AFU_orthologue; AFUA_5G08030)	3	13.4	1.1392e-26	24.7921	24.5419	26.5155			24.4898	23.8174
Q5B037	Y	CE1		Acetylxylan esterase A	3	25.3	0	29.3414	29.8856	29.7091	28.3641	28.6725	28.6337	27.4134	27.9054	28.0136		28.1668		26.9704	27.4983	26.2393	26.8441	27.2398	27.3633	29.3388	29.9746	28.2957	28.0155	28.3398	27.5475	27.0712	27.487	26.4813
Q5BAA2	Y	CE12		Uncharacterized protein	3	21.2	1.9243e-91	27.2613	28.0232	27.8121	27.713	28.0677	27.9127	26.3047												26.9628	27.2911	26.0848
Q5AS22	Y	CE14		Uncharacterized protein	3	10.4	3.4181e-06																										24.6742
Q5B6A5	Y	GH128		Uncharacterized protein	3	24	3.1735e-38	25.3701	26.2739			25.42
Q5BGT5	Y	GH16		Endo-1,3(4)-beta-glucanase, putative (AFU_orthologue AFUA_1G05290)	3	20.8	0	26.3554	25.1319	23.6112	33.437	33.0077	32.9736	34.392	34.17	34.2214	25.5355	29.0188	24.8053	33.3126	33.7406	32.3198	33.7002	34.1432	33.3122	31.1099	30.5035	29.9967	34.0616	33.9046	34.7202	34.0885	34.4437	34.8174
Q5AZ75	Y	GH25		Secreted glycosyl hydrolase, putative (AFU_orthologue AFUA_4G14420)	3	14.3	8.0719e-21	28.276	29.0105	29.0497		24.1381	24.4487	23.3863				29.1613	26.5566	22.5063						23.9313	26.6815	24.699	23.8743		24.3061
Q5BDU5	Y	GH5		Endo-beta-1,4-glucanase A	3	10.1	1.2663e-29	24.9849	25.3172	25.0369		25.9272	25.4659		24.5378
C8VSG6	Y	GH6		Cellobiohydrolase (Nonreducing end) (Eurofung)	3	18.6	9.8019e-34	25.286	25.4171	25.0796	25.3724	25.087	24.9549	24.7805		25.004										25.9434			24.9532	24.9334	24.8171	24.7296
C8V8C9	Y	GH76		Putative endo mannanase, GH76 family (Eurofung)	3	8.1	3.5329e-139														23.6083
Q5B024	Y	PL3		Probable pectate lyase F	3	27	8.5564e-132	25.6869	25.6312	25.2594	24.9882															26.4422	27.5832			24.9705	24.7578	25.2841	24.9597
Q5B7Z3	Y	PL3		Pectate lyase E	3	15	3.6259e-07	26.0168	25.4694	24.7913
C8VHE1	Y			Uncharacterized protein	2	2.8	1.4898e-06															24.8683
C8VN07	Y			MBL2-like secreted peptide, putative (AFU_orthologue AFUA_5G00910)	2	18.8	7.1382e-17									25.1804
C8VPT8	Y			Uncharacterized protein	2	19.7	3.2209e-107	29.3361	30.2246	29.8725	26.0992	26.5922	26.8503	23.762	23.4133	24.8954	26.8024	28.812	25.5629	25.1011						26.9822	29.2342	26.3259
Q5ARS9	Y			Uncharacterized protein	2	5.3	5.959e-06	25.6771	26.1752	25.0929		25.2857	25.4041
Q5ASR8	Y			Predicted protein	2	7.7	2.7767e-36																25.3431	25.9639	24.6743
Q5ASX8	Y			Uncharacterized protein	2	7.1	3.2154e-44	24.8877	23.8385	26.48	25.0943	24	23.0627	25.4744	24.3147	24.484		26.0068		26.1403	26.343		26.0222	26.1492	25.4013	27.4223	27.9252	26.3218	27.008	26.8107	28.1242	27.9962	27.606	28.3199
Q5ATN7	Y			FK506-binding protein 2	2	21.5	9.8728e-25										30.5184		30.529
Q5ATW4	Y			Predicted protein	2	7	3.3397e-06			24.3007
Q5AUT1	Y			Uncharacterized protein	2	3.8	3.0703e-18		24.6534	25.0943		24.8131
Q5AVR1	Y			Antigenic thaumatin domain protein, putative (AFU_orthologue; AFUA_8G01710)	2	19.3	1.1594e-84										28.3186	29.1217	30.1303	26.6044	26.7763			25.5849	24.8779	28.4342	29.2678	29.8533	27.4328	25.6785	26.8949			26.3209
Q5AW42	Y			Putative agmatinase (Eurofung)	2	8.8	1.0244e-05															23.0507
Q5AXD4	Y			Triacylglycerol lipase [Source:UniProtKB/TrEMBL;Acc:Q876R3]	2	10.6	1.2154e-08						23.5767
Q5AXD9	Y			Mucin family signaling protein Msb2, putative (AFU_orthologue; AFUA_4G04070)	2	2.2	2.9039e-07	25.084	27.8316	25.8742	24.3691	24.3357	24.5799				33.5056		33.5581
Q5AYE5	Y			Cellular morphogenesis protein (Rax2), putative (AFU_orthologue AFUA_7G05340)	2	3.7	2.8894e-36																		24.4959
Q5B0D4	Y			60S acidic ribosomal protein P2/allergen Asp F 8 (AFU_orthologue AFUA_2G10100)	2	18.3	4.5253e-09										27.2184		27.1828
Q5B118	Y			CFEM domain protein, putative (AFU_orthologue AFUA_6G06690)	2	12.8	2.0027e-30									25.9791	24.41			24.5359	24.4342	27.6866	25.9743	25.4446	23.8589
Q5B428	Y			Uncharacterized protein	2	9	4.2904e-215									29.2249				28.5796	27.7958	28.3053	28.4215	27.2095	29.0051	28.0218	27.7275	27.7619	29.3611	28.7994	28.4046	28.2889	27.7063	27.4084
Q5B5C0	Y			Uncharacterized protein	2	9.2	6.151e-07																			27.869	26.8853				25.3417
Q5BBE0	Y			Translocon-associated protein, alpha subunit, putative (AFU_orthologue AFUA_2G16120)	2	12.7	1.5976e-23				24.2544	24.197	24.4601	24.6875	25.9727	26.2072
Q5BBY0	Y			DUF907 domain protein (AFU_orthologue AFUA_4G13340)	2	5.2	2.4718e-22																		26.3144
Q5BDD1	Y			GPI anchored protein, putative (AFU_orthologue AFUA_8G04370)	2	14.7	2.4492e-36																			28.7281	28.1672	29.921
Q5AU55	Y	AA11		Uncharacterized protein	2	5.3	6.564e-05											25.4723	27.8929
Q5AUG2	Y	CBM46;GH5		Extracellular endoglucanase, putative (AFU_orthologue AFUA_5G01830)	2	5.4	3.5897e-13	24.7367	24.6042		26.5673	25.4624	25.2531	25.6816	25.5867	24.8462
Q5B7U0	Y	CE8		Pectinesterase A	2	7.7	7.4291e-05						22.54
Q5B9R1	Y	GH24		Uncharacterized protein	2	16.1	2.6594e-33				25.7699		25.1407	25.7	25.4712																25.5614
Q5BDP8	Y	GH5		Beta-1,3-exoglucosidase (Eurofung)	2	8.6	1.8564e-07						23.5989
Q5ATC7	Y	PL3		Pectate lyase H	2	12.7	5.5723e-37													23.378	23.6307	24.0944	26.5806	26.41	26.3287
Q5AY82	Y	PL3		Probable pectate lyase G	2	17.1	2.9738e-07								21.6373
C8V1U0	Y			Uncharacterized protein	1	8.2	0.00098932			24.6941
C8VPL8	Y			Uncharacterized protein	1	10.8	5.9915e-06															26.0559
C8VUD5	Y			Uncharacterized protein	1	5	0.0006055																					22.9221
Q5ARL3	Y			TINC (Eurofung)	1	1.5	0.0012736						22.3862
Q5AUD1	Y			Oxalate decarboxylase, putative (AFU_orthologue AFUA_2G14610)	1	4.2	0.00071499											23.9245
Q5AX19	Y			Extracellular dioxygenase, putative (AFU_orthologue; AFUA_6G03070)	1	6.4	4.537e-53																											25.4465
Q5AXQ3	Y			Putative plasma membrane sensor transducer (Eurofung)	1	5.9	2.5673e-05																											24.582
Q5AYE4	Y			Uncharacterized protein	1	3.1	0.0002851																											22.4705
Q5B2A2	Y			GPI anchored dioxygenase, putative (AFU_orthologue AFUA_3G01800)	1	6.1	3.6403e-26																					24.8079
Q5B3I3	Y			Cell wall protein, putative (AFU_orthologue AFUA_3G10960)	1	4.1	0.00080002									26.1831
Q5B402	Y			Uncharacterized protein	1	1.5	0.00020048								23.4103
Q5B4Z9	Y			GPI anchored cell wall protein, putative (AFU_orthologue AFUA_4G06700)	1	6.3	3.307e-12												27.1467
Q5B5T5	Y			Vacuolar sorting receptor (Mrl1), putative (AFU_orthologue AFUA_1G05730)	1	7.3	6.1787e-18									23.7836
Q5B8B8	Y			Acid phosphatase, putative (AFU_orthologue AFUA_4G01070)	1	7.4	3.1235e-17						23.8318
Q5BAU2	Y			Uncharacterized protein	1	4.3	6.0621e-06																				24.1867
Q5BAW1	Y			Uncharacterized protein	1	3.7	1.8875e-05												28.0054
Q5BCC3	Y			Short-chain dehydrogenase/reductase, putative (AFU_orthologue AFUA_3G02100)	1	4.2	4.9485e-14																					23.0545
Q5BCK7	Y			Extracellular guanyl-specific ribonuclease RntA (AFU_orthologue AFUA_4G03230)	1	20.5	3.5261e-104	28.4231	27.5952	28.9527	28.6719	28.3745	27.7565	28.4056	27.8296											30.9776	30.1397	27.9441	29.5076	29.238	30.5739	30.047	29.8258	30.3706
Q5BEH2	Y			SCP-like extracellular protein, putative (AFU_orthologue AFUA_1G12350)	1	3.2	2.92e-11	24.2806	24.0865	27.2056		23.4941	23.6186				29.751	26.0292	29.0336	22.8202	21.2516	24.6041				28.2456	28.4549	29.0598	30.0417	22.8197	24.321
Q5BEJ5	Y	AA7		FAD binding domain protein (JCVI)	1	4.8	6.8012e-08																								22.5949
C8V4I9	Y	AA9		Uncharacterized protein	1	7.7	3.2206e-15			25.0913
Q5BFY7	Y	CBM50		Uncharacterized protein	1	2.9	1.6194e-09																											25.7269
Q5ATB4	Y	CBM50;CBM50		Uncharacterized protein	1	4.2	9.4222e-05																		20.9867
Q5AV52	Y	GH105		Unsaturated rhamnogalacturonan hydrolase (Eurofung)	1	4.4	7.0639e-07						22.5363
P55333	Y	GH11		Endo-1,4-beta-xylanase B	1	8.6	2.0698e-37	24.6729	24.1269	25.8436
Q5AVT2	Y	GH131		Putative uncharacterized protein	1	7	6.2444e-15																					25.2654
C8V664	Y	GH16		Putative transglycosidase, GH16 family (Eurofung)	1	7.5	1.3982e-05																					24.4967
Q5AWL7	Y	GH43;CBM35		Glycosyl hydrolase family 43 protein (AFU_orthologue; AFUA_8G02510)	1	2.3	8.076e-05																					24.7245
Q5B5X8	Y	GH5		Probable glucan 1,3-beta-glucosidase A	1	3	4.8725e-07		23.4073
Q5B823	Y	GT5;GH13		Alpha-1,3 glucan synthases (Eurofung)	1	0.5	0.00055733																											28.4702
C8V8J7	N			Cobalamin-independent methionine synthase (EC 2.1.1.14) [Source:UniProtKB/TrEMBLAcc:Q9P444]	68	76.1	0	35.1057	35.6125	35.1413	34.6593	35.3749	35.0662	35.0798	35.318	35.2734	34.4682	34.4373	34.7283	33.3906	33.6196	34.0987	33.0253	34.2185	33.5142	33.8614	34.2491	34.4219	34.0084	34.5825	34.0562	34.0953	33.7852	34.0881
C8VJ45	N	GH38		Alpha-mannosidase [Source:UniProtKB/TrEMBLAcc:O13344]	62	66.8	0	29.2282	28.848	28.3086	31.2004	31.4455	32.0974	32.6867	33.1064	34.2219	28.2203	29.6056	28.0047	33.2365	33.1662	33.4968	33.5525	32.8602	33.6514	27.9048	26.5816	25.5234	30.9242	32.1144	30.7594	33.0363	33.3993	32.6356
Q5BCU2	N		M01.007	Uncharacterized protein	60	69.5	0	32.5287	32.7434	32.6258	32.3512	32.5674	32.3607	32.7471	32.7796	32.211	32.5514	33.3806	32.8815	34.0034	34.1563	33.9138	34.2978	34.5996	33.867	31.7758	31.9075	32.3349	32.0918	32.2664	31.8203	31.8181	32.0723	31.5382
G5EAZ5	N			Uncharacterized protein	56	62.4	0	25.4623	25.843	23.3244	28.5657	29.3003	29.383	30.2843	31.0131	31.243	32.0889	29.6286	31.5843	31.9991	32.1089	32.9352	31.0924	30.8808	31.0809	27.0253	26.5406	28.2687	30.1239	30.9448	30.0401	30.1763	31.2115	29.8615
Q96VT4	N	AA2;AA2		Catalase-peroxidase	50	76.5	0	32.7889	32.2849	31.814	33.5735	33.6685	33.8918	34.3586	34.4194	34.5794	30.3501	31.8004	30.4076	33.7288	34.1856	33.3048	33.9276	34.7316	34.1958	30.8144	30.3992	29.9136	33.3082	33.8835	33.3069	34.3358	34.3107	34.4572
G5EAZ3	N	GH18		Endochitinase B	41	83.9	0	29.5377	28.3117	28.3895	32.7003	33.5091	35.5905	36.1838	36.9303	37.7548	30.6954	30.597	29.5795	37.9168	37.6748	37.1282	38.109	38.0582	37.9758	28.8853	28.3564	29.445	34.4853	36.231	34.2893	36.8565	37.3496	36.2311
P18819	N			NADP-specific glutamate dehydrogenase	39	85.4	0	33.4988	34.2998	34.1425	32.8358	33.2626	32.8624	34.862	34.173	32.7366	33.6074	34.9897	33.9697	33.5184	33.538	33.2104	33.2597	33.6664	33.2876	33.8635	34.2037	34.407	34.6441	34.565	34.5612	36.0856	35.412	36.3725
Q5B8S1	N			Uncharacterized protein	37	80.4	0	30.302	30.1496	30.32	29.377	29.821	30.3009	30.4261	30.6161	31.2585	31.7618	31.7742	31.5148	31.3487	30.9182	31.705	30.3058	30.2535	30.4829	30.1944	29.9083	29.0165	29.7229	30.8163	29.4596	31.0609	30.4235	31.222
C8V3Z4	N			Aminopeptidase, putative (AFU_orthologue AFUA_5G04330)	36	47.8	0	30.4348	30.6613	30.436	29.2132	29.6281	30.0291	29.8922	30.3921	30.9816	31.1006	31.012	31.334	30.7692	30.3156	31.3739	30.7686	30.4475	31.115	24.3764	25.8635	26.8243	26.8533	27.7642	26.7814	28.0145	26.1881	26.6752
C8V8B5	N			Alkaline phosphatase	35	65	0	29.1253	28.992	28.9412	30.6692	30.681	31.0572	32.4004	32.7556	33.2971	29.2698	30.153	29.5337	32.5342	32.5822	32.7773	33.4238	33.6097	33.2796	29.7525	30.099	30.1085	31.5262	32.0446	31.5344	33.1248	33.1524	32.921
Q5AVF0	N			Probable Xaa-Pro aminopeptidase P	35	72.9	0	29.1735	29.5691	29.4626	29.2109	29.5988	29.235	30.5454	30.5717	30.6188	29.081	30.4796	29.2052	30.4673	30.6456	30.5246	31.3172	31.6138	31.1404	29.8552	29.8444	30.0001	29.7907	30.4428	29.9269	31.2156	30.9209	31.1924
Q5B4R8	N			Pyruvate carboxylase	34	36.8	5.0551e-212	29.2246	28.8067	28.9341	24.9457	24.1465	26.2753	25.7537	26.8069	27.1087	32.582	31.174	32.9356	29.4698	27.736	30.7017	24.7588	22.2937	25.9162
Q03134	N			Probable formate dehydrogenase	33	88.5	0	32.9304	32.9405	32.6379	33.9407	33.9077	33.8151	35.2445	35.4704	35.2594	31.8758	33.3359	32.6407	34.5493	35.2989	34.417	35.1801	36.081	35.3455	32.087	32.6783	31.9107	34.691	35.1592	34.6066	34.7056	35.5252	35.313
Q5BBT7	N			Aspartate aminotransferase	33	76.2	0	32.2058	33.0438	32.7798	31.3565	32.1747	31.9252	31.9947	31.8214	31.7898	33.7833	33.7208	34.0742	33.1129	33.1704	33.9533	32.9773	33.0245	33.6945	31.7135	32.2934	31.6503	28.9577	30.4033	28.6412	31.5004	30.5832	29.7506
Q5BFW3	N	AA3		Uncharacterized protein	33	66.2	0	30.1825	28.8757	26.5621	28.1513	28.8609	29.6025	30.6256	30.1879	31.1399	27.6544	26.3579	27.341	28.4595	30.0263	28.9852	30.1126	31.5001	29.8418	23.4731			26.7111	27.1106	26.2418	30.6725	29.5522	29.0984
Q5B093	N			Glucose-6-phosphate isomerase	32	74.5	0	32.7839	33.3695	33.3085	32.1436	32.5093	32.0677	32.9315	32.8559	33.3254	31.0461	32.6231	31.9607	31.9862	32.7596	31.2863	32.4983	33.2486	32.8919	31.4545	32.1197	30.9573	29.6577	29.4633	29.258	32.2399	30.9742	31.7915
C8V971	N		M49.004	Dipeptidyl peptidase, putative (AFU_orthologue AFUA_4G06140)	31	51.9	0	28.9628	28.8	28.84	28.9207	28.5035	28.7324	28.5119	28.9382	28.246	27.5203	29.4182	28.607	28.1957	29.3732	28.3452	27.2836	28.5519	27.6944	27.5691	27.5197	27.7804	28.9864	29.0403	28.7182	27.4958	28.0355	27.7758
C8VPL4	N			Amine oxidase	31	60.7	0	29.5321	29.6289	29.8031	29.4206	29.832	30.0523	30.3078	31.0072	31.274	30.0324	30.8559	30.4752	30.7793	30.8857	31.1478	31.1095	31.5571	31.0821	29.4101	29.4492	29.8836	29.9843	30.6653	30.1432	30.8761	30.9676	31.0572
P08157	N			Aldehyde dehydrogenase	31	64	0	33.4822	32.929	32.5815	31.0352	31.6302	32.6719	31.3526	31.752	32.2233	33.9165	32.3953	33.8673	30.7222	30.1097	31.4531	28.7068	28.9885	29.278	27.5921	28.2245	28.3338	30.0304	29.8028	29.9869	28.9356	29.6585	29.2943
C8VG90	N			Aconitate hydratase, mitochondrial	30	41.3	1.3613e-302	29.3294	29.5273	29.5643	26.1961	27.5631	27.9047	28.0465	27.9911	28.1116	33.8375	32.4434	33.9892	29.5164	29.5245	30.9787	29.3447	28.6359	29.4987	27.4349	28.9001	28.288	25.6399	26.5566	25.1732	24.5701	22.9948
Q5B789	N			Methylmalonate-semialdehyde dehydrogenase, putative (AFU_orthologue AFUA_4G12870)	30	61.9	0	29.0742	28.9311	28.9015	28.6131	29.0767	29.0395	29.6038	30.3829	30.3534	29.3044	29.9676	29.2127	31.2428	31.4458	30.7077	31.5665	32.0546	31.7999	28.9034	28.5399	29.2674	29.8006	30.4327	29.8647	30.4084	30.5219	30.2799
Q5AVN9	N			Amine oxidase	29	57	0	26.228	26.7599	26.5201	28.4855	29.2244	29.587	30.0333	30.5015	30.8207	28.9104	30.0563	28.9723	31.0366	30.7845	31.4096	30.9846	31.3056	31.4131	26.1191	25.4461	26.3662	28.643	29.4421	28.8129	29.7972	29.9394	29.3011
C8VMF2	N	CE10		Oligopeptidase family protein (AFU_orthologue AFUA_8G04730)	29	52.9	0	24.6273	25.2053	23.5512	27.7491	28.2527	29.0799	30.4382	30.976	31.221	27.3694	27.3946	26.7704	31.129	28.7416	31.843	31.3564	28.607	31.5779	23.7729			24.8499	28.1643	23.0989	30.8351	30.4407	29.6783
C8VGK0	N			Beta-lactamase family protein (AFU_orthologue AFUA_5G07500)	28	85.8	0	30.0806	30.2216	29.7002	30.8579	31.262	31.1293	31.8496	32.0559	32.2566	29.3543	30.6293	29.7412	31.2795	31.7303	30.963	32.2777	32.758	32.4338	30.18	29.9337	30.0245	30.6501	31.4693	30.4405	32.2176	32.3367	31.8296
C8V1C5	N			2-methylcitrate dehydratase (Eurofung)	27	47.4	0	26.9058	27.4925	26.186			25.9139		24.1112		29.6029	31.2405	30.4892	29.792	30.0123	29.3099	27.2624	27.5656	27.5357	26.1679	25.0466	24.9141	28.5838	26.6926	28.7398			24.8709
C8VIR5	N			Serine hydroxymethyltransferase	27	62	0	32.6311	33.0671	32.8131	31.072	31.4712	30.8724	31.4022	31.2639	30.5359	31.1333	30.7802	31.1092	27.6288	29.1872	28.4606	26.1822	28.7616	25.8679	30.4956	31.4171	31.1336	28.6489	27.9728	28.8291	29.0107	27.4386	28.068
C8VJ09	N			Aspartyl aminopeptidase (AFU_orthologue AFUA_3G08290)	27	72.4	0	28.8382	29.2643	28.4163	29.619	30.4046	30.4989	30.6426	31.1352	31.7793	29.5935	30.6268	30.0543	31.4586	31.7095	31.8992	32.1888	32.076	31.8592	29.6347	29.68	29.9487	30.9581	30.373	30.9879	31.6239	30.9343	30.9575
O00098	N			Citrate synthase, mitochondrial	26	55.1	0	31.1849	31.575	31.0477	30.3166	30.1115	29.1249	30.9023	31.0235	27.4626	33.8655	34.1215	34.732	30.438	31.4598	30.3934	28.195	27.4276	28.2304	23.9175	24.4231	23.4259	27.3617	26.5484	27.9003		24.7998	23.2992
P16928	N			Acetyl-coenzyme A synthetase	26	40.7	3.4877e-183	30.8694	30.4747	30.2519	29.002	29.9212	30.4573	29.5147	29.7017	29.663	32.7313	30.4002	32.3561	27.2367	26.6878	28.4679	25.6541	24.3475	26.0722				24.2906
Q5B912	N			Inorganic pyrophosphatase	26	85.7	0	32.5828	32.8416	32.5591	31.2858	31.3949	31.8461	32.289	32.545	32.6902	33.3852	32.9907	33.5841	32.2649	32.2778	32.9564	31.4096	32.2014	31.7423	31.8603	32.4535	32.296	32.2049	32.7572	32.1449	32.5222	32.4531	32.9267
C8V1G3	N			Uncharacterized protein	25	42.5	0	30.2128	30.2959	29.9272	29.1327	30.3165	29.1192	29.8086	30.4901	29.7153	32.7534	32.5007	33.1752	26.9319	25.3278	28.8899			24.1373	24.7853	26.2629	26.5672	26.3731	27.0323	26.5221
C8VUN9	N			Hypothetical glutathione reductase (Eurofung)	25	63	0	30.2318	30.4539	30.0997	30.0402	30.3661	30.3019	30.4614	31.0383	31.5108	29.1457	31.3099	29.4665	31.2594	31.0574	30.8498	31.103	29.5595	30.8315	30.7424	30.72	31.3965	29.2712	30.1177	29.3201	30.654	29.9574	29.8067
Q5AVH0	N			HAD-superfamily hydrolase (Eurofung)	25	70.1	0	29.5883	29.5443	29.0371	29.6897	29.1354	29.7323	30.7364	30.5364	30.2609	29.4333	30.0902	29.7828	30.5107	29.9054	30.1809	29.7023	29.6595	29.7667	26.3346	27.3867	24.405	30.9406	31.1524	31.285	31.2458	31.416	32.3058
Q5B8L8	N			Uncharacterized protein	25	50.2	0	29.5087	29.9974	30.0233	29.1228	29.6373	29.3195	30.6304	30.8336	30.818	31.1255	30.7066	31.1568	30.6106	30.9342	31.0811	31.3705	31.8179	31.3127	28.3644	28.2625	28.8516	29.9218	30.779	29.8482	31.6724	31.6981	31.4978
Q5B9A5	N			Uncharacterized protein	25	73.3	0	32.134	32.6405	32.8986	31.8362	32.2658	32.3331	32.9138	32.9387	33.2259	33.4579	32.4357	33.5896	31.867	31.7065	32.1546	30.7384	31.5259	30.9687	30.3364	30.1621	29.9064	30.9931	32.4314	31.0407	32.6365	32.3338	32.8778
Q9TEM3	N			2-methylcitrate synthase, mitochondrial	25	50.4	0	31.0826	31.7082	31.1112	30.8372	31.6399	31.3687	31.6749	31.9904	32.1695	32.8317	33.196	33.1629	32.1689	31.9744	32.4075	32.3726	30.2475	32.8269	26.682	27.8403	27.4763	27.5774	27.541	26.7032	27.8978	26.7945	26.8551
C8V7I0	N			Vacuolar aspartyl aminopeptidase Lap4, putative (AFU_orthologue AFUA_5G03990)	24	62.4	0	28.6964	28.6915	28.5134	29.9712	30.3128	30.986	31.3548	31.9619	32.6156	28.6225	30.216	28.4663	32.5875	32.7607	31.8937	33.1368	33.0138	33.0907	29.7879	29.4239	30.2711	30.8005	31.0863	30.7691	32.1652	32.0085	31.8388
Q5AZF0	N			EF2_NEUCR Elongation factor 2 (EF-2) (Colonial temperature-sensitive 3)	24	33.5	3.1819e-133	29.9313	29.7628	29.6479	27.0022	28.3305	28.5817	26.9841	27.9894	29.0029	31.8899	27.5577	30.1315	27.0378	26.1198	26.3348	25.4944	25.035	25.8766						27.677		28.2679
Q5BDW7	N			Adenosylhomocysteinase	24	56.6	0	29.8123	30.2907	29.8379	31.0381	31.5958	31.5677	32.5084	32.4183	31.6974	32.4047	31.7357	32.4892	30.7994	31.8608	31.2501	31.8699	33.0962	31.8724	28.8179	28.9379	29.1528	31.1673	32.8165	30.9756	31.9067	32.5581	32.1285
C8V9V1	N			Proteasome subunit alpha type	23	78.7	2.122e-301	27.9902	27.8164	27.5526	28.5559	29.4035	28.988	30.3389	30.4672	30.3392	29.7608	29.5856	29.3904	31.0164	30.4135	31.4648	31.1683	29.7676	31.5436	24.3215			27.8711	28.4359	27.95	30.2653	29.9535	29.6245
C8VMS9	N		S10.016	Carboxypeptidase S1, putative (AFU_orthologue AFUA_5G07330)	23	41.9	0	33.7556	33.8472	34.1139	33.4809	32.8546	32.4975	33.0279	32.8365	32.0414	32.6677	33.3683	32.7679	32.9719	33.4233	32.2761	33.2406	34.1226	32.979	34.7396	34.7206	34.5616	34.5586	33.9085	34.9856	33.8351	33.7706	34.6797
Q5B2V1	N			Heat shock 70 kDa protein	22	50.6	0	31.0971	30.5596	30.786	24.9302	26.9165	27.3977	26.2373	26.9232	26.7754	32.8694	29.6955	32.6171	28.3214	23.7969	29.3166	24.3015	23.8999	24.5256		24.237		22.2303
Q5BGU0	N			Transaldolase	22	66.7	0	31.0082	31.036	30.9227	29.7012	29.7781	30.0164	30.5568	30.5717	30.4013	31.3825	30.4038	31.4408	29.0462	29.228	29.9193	28.3347	29.3231	28.5123	28.7183	28.9931	29.4692	28.9772	30.1188	28.6617	29.5469	30.016	30.0682
Q5AWC8	N	GH15;CBM20		Glucoamylase	22	53.9	0	31.7594	31.5332	32.1665	32.7007	31.4854	31.6344	32.4098	31.7332	32.1079	25.8478	25.6936		28.0634	29.1189	29.1722	29.2267	30.5943	29.4921	31.5983	29.6131	30.3984	33.6216	33.0018	33.6542	32.2936	33.2012	33.3723
Q5B368	N	GH32		Exoinulinase InuD (AFU_orthologue AFUA_5G00480)	22	21.9	0	34.1677	34.3652	34.592	33.7926	34.0447	33.7997	33.4106	33.2369	33.5513	31.3085	33.4995	30.8624	32.8581	33.2562	32.0361	33.6169	33.6356	33.6334	35.0274	34.8198	34.8134	35.0639	34.422	34.8427	34.1538	34.073	34.0834
C8VGD1	N			Nitrilase family protein (Nit3), putative (AFU_orthologue AFUA_6G13230)	21	88.7	0	29.2536	29.6072	29.2243	29.3279	29.7519	29.3985	30.5198	30.9034	30.6	29.6377	29.9956	29.8212	28.9972	29.0384	29.8924	28.5042	29.4218	29.1117	28.7904	29.2944	29.5015	30.0105	30.2068	30.0335	28.8332	29.5829	30.2284
G5EAU1	N			SPEE_NEUCR Spermidine synthase (Putrescine aminopropyltransferase) (SPDSY)	21	81.8	0	31.0605	31.7597	31.0648	31.1125	31.6363	31.4839	31.7243	30.968	31.8368	31.0483	31.6505	31.1091	32.2089	31.8356	32.3656	31.8408	32.0229	32.4343	31.3508	31.5433	31.3588	32.4839	32.3204	32.1192	32.4077	32.2017	33.1335
G5EB28	N			GBLP_NEUCR Guanine nucleotide-binding protein beta subunit-like protein (Cross-pathway control WD-repeat protein cpc-2)	21	89.6	0	32.0216	32.5314	32.2329	31.6365	32.3235	32.2552	31.9442	32.1333	32.0763	32.3229	32.6109	32.2355	32.3359	31.769	32.8085	32.0243	32.1586	32.4537	30.8769	30.6429	30.1247	30.4789	31.25	30.5477	32.7448	32.4026	32.5153
G5EB90	N			Uncharacterized protein	21	28.4	1.1872e-159	24.3376	26.5275	26.1861	24.1809	26.4184	24.4105	24.1691		27.7316	31.6966	27.8461	30.8672	26.7617	26.805	28.3172	25.058	25.7899	25.2518	24.1905	24.3253	28.0102	25.7205	24.8314	24.3942	24.0328	24.837	24.7247
P20445	N			Glyceraldehyde-3-phosphate dehydrogenase	21	77.4	0	28.1844	28.6765	28.4492	30.5415	30.3741	29.5333	33.0518	32.9756	32.2011	31.3578	31.1449	31.1829	31.6156	33.0452	30.9841	31.8953	33.4961	31.9827	32.2162	31.7793	31.3504	31.5343	32.6458	31.3011	32.7467	32.9576	32.1765
P28298	N			Isocitrate lyase	21	52	0	29.3957	29.4295	29.8675	22.8299	26.1192	27.3583	24.0062	23.1303	24.3211	33.2822	30.9685	33.2674	25.3374	25.8164	27.6041			22.0891	25.8947	26.6564	28.2087	29.3458	27.8617	29.6513
Q00667	N			Homogentisate 1,2-dioxygenase	21	67.9	0	27.2879	26.6843	26.2541	27.6723	27.978	28.7787	27.1303	28.696	29.1871	23.9433	27.3589	22.7801	31.4305	30.795	31.2547	30.1968	30.179	30.665	25.9819	24.9885	24.3587	28.6516	29.7493	29.0254	29.1544	29.4081	28.3095
Q5B0W8	N		M01.034	Leukotriene A-4 hydrolase homolog	21	43.5	0	28.5635	28.9255	28.1927	28.4631	29.4025	29.8536	29.5714	29.7332	30.5975	27.6968	28.2821	28.3673	29.6812	29.3692	30.7347	28.0295	28.2587	28.5219	24.809	24.5109		27.9471	28.9915	28.3023	28.7888	28.0008	29.4983
Q5BBI8	N			Putative prolyl aminopeptidase (EC 3.4.11.5) [Source:UniProtKB/TrEMBLAcc:Q96VT1]	21	56.9	0	28.7264	28.8679	28.6571	29.8249	30.1825	30.3316	30.7107	31.2692	31.7761	28.5779	29.9372	29.5695	31.8229	31.9134	31.3026	32.4263	32.545	32.2393	29.8541	28.9867	29.5149	30.9487	31.3405	30.7483	31.8291	31.8565	31.5037
Q5BCI8	N	GH2		Beta-mannosidase A	21	33.5	0	23.5918	22.4701				24.0171	23.0846	24.4091	27.3215	24.1956	25.3531	24.1427	28.8886	29.208	27.0981	30.4644	29.9611	29.7869	25.0402	24.7472	25.7544	26.1072	26.1839	25.5945	27.7412	27.7802	27.2248
C8V1V3	N			Malate dehydrogenase	20	70.6	0	30.8581	31.2587	30.5621	30.3883	31.1798	30.5279	31.8927	31.7433	31.4317	33.3567	31.6071	33.483	28.5383	27.8088	31.0062	26.5314	26.4425	27.6823	29.4779	30.9795	30.8172	28.5381	28.3551	28.4035	26.4626	25.9942	26.6389
C8VJF3	N			Uncharacterized protein	20	43.3	1.4629e-299	30.7415	30.3832	30.2367	31.6253	31.5195	31.3698	31.4919	31.1895	30.3969	27.6867	30.3533	23.6825	29.0365	26.7093	31.5393	23.9682	23.692	23.9977	25.8755	28.4052	27.2587	27.0034	26.6795	26.9545	23.8619	24.9475	23.9739
G5EAZ6	N			Uncharacterized protein	20	76.9	0	29.6256	29.9195	29.7504	28.8138	29.1135	28.5237	28.8123	28.8174	28.7169	31.8966	33.1978	32.0746	29.3886	31.9391	29.7617	30.4497	30.5484	30.0146	31.5871	31.3524	32.9231	30.9251	28.3351	30.7242	26.577	26.6216	26.8434
G5EB57	N			Uncharacterized protein	20	72.9	0	31.1054	31.0009	30.706	30.463	30.4681	30.4873	30.6865	30.8472	30.2808	29.5379	30.4042	30.7302	28.818	28.0641	29.7598	26.244	27.6768	26.8928	29.5559	29.9728	29.6115	30.8799	30.8425	30.8661	29.8457	29.8058	30.9022
P11803	N			Ornithine carbamoyltransferase, mitochondrial	20	70.8	0	28.8507	29.4742	28.8969	29.0526	29.5718	29.0766	29.2467	29.3526	28.332	31.0611	30.8731	30.9033	31.1965	31.5463	31.1087	31.0062	31.5145	30.7787	28.8643	28.6432	29.4685	30.4202	31.0849	30.5607	29.3027	30.0253	30.4803
Q9P8I0	N			Delta-1-pyrroline-5-carboxylate dehydrogenase, mitochondrial	20	51.9	0	27.5185	27.1859	26.8532	27.4378	28.031	28.9	30.1136	29.9355	30.8667	27.0153		27.1127	27.6273	28.2563	29.2706	28.1393	30.384	29.841			25.2772	24.2136		24.1493	28.1522	24.336	24.5624
P50125	N			O-acetylhomoserine (thiol)-lyase	19	64.8	1.4367e-260	30.1714	30.29	29.8157	28.445	28.8851	29.1397	28.5876	29.6131	29.4475	29.4326	29.0055	29.8107	26.9822	27.246	28.2748		26.5265	24.4317
Q5AYT3	N		T01.976	Proteasome subunit alpha type	19	80.3	0	26.3719	26.0957	25.3912	27.1612	27.744	27.8341	29.538	29.7076	29.4436	27.8113	28.5673	27.5632	29.7779	29.3855	30.0508	30.5654	28.8776	31.0192				27.5673	27.0741	26.6183	29.6115	29.4391	29.1146
C8VBC3	N			Putative uncharacterized protein	18	43.2	7.1171e-103	29.0166	29.5918	29.2945	27.8401	28.1505	28.7595	29.1383	30.0177	30.3767	30.4039	31.1059	31.0123	30.095	28.9619	30.9142	27.6261	28.0772	27.8496	27.6861	27.8819	27.2841	30.3386	30.2624	30.232	28.8153	28.883	29.4042
C8VEJ5	N			DMATS type aromatic prenyltransferase, putative (JCVI)	18	49.8	1.8542e-208	24.4845		24.3147	26.0397	25.904	25.6876	29.1185	29.1314	28.9052		24.3047	24.9902	26.9044	27.5598	26.2018	29.1981	29.5426	28.949				26.6255	26.6192	25.4709	28.7835	28.1805	27.8558
C8VT88	N			Alcohol dehydrogenase, zinc-containing, putative (AFU_orthologue AFUA_1G04620)	18	79.3	3.7616e-269	28.1948	28.5296	28.9172	24.2147	26.1932	26.8303				30.5592	31.2388	31.033	29.3097	29.9856	28.8449	28.8559	29.47	28.4793	28.5962	28.987	28.7053	29.4604	29.9177	29.5568	25.7439	27.3427	28.0477
P08843	N			Alcohol dehydrogenase 1	18	68.9	5.5372e-211	28.8499	28.7909	29.1709	26.8762	27.9087	28.725	26.2597	27.3606	27.8361	33.3794	31.2969	32.9191	27.3459	26.6657	28.3851	26.5956	25.8818	26.1221	25.0416	23.9544	26.0014	24.899	27.0232	27.0531		24.7557	23.646
Q5AWY7	N			D-xylose reductases (Eurofung)	18	83.8	0	32.0819	32.6575	32.3328	31.7697	32.4815	32.1207	32.3664	32.6776	32.7335	31.547	31.8684	31.5528	30.691	31.0619	31.1382	30.2421	30.9843	30.8578	31.3658	32.2145	31.7312	31.6167	32.1917	31.3748	31.3199	31.5051	31.6512
Q5B041	N			Heat shock protein 60	18	36.1	1.8458e-197	27.7998	27.9706	27.8148	25.6043	26.1285	26.7473	27.5042	28.0422	28.1611	26.9417	26.567	27.012	26.2944	27.3096	27.5499	25.3041	27.0831	26.3929	25.8018	26.4846	26.5636	27.7593	28.5158	27.8555	26.5095	27.7966	27.9698
Q5B0Y7	N			Proteasome subunit alpha type	18	63.1	0	28.0087	27.6885	27.4924	28.5532	29.3949	29.0563	30.145	30.4909	31.0432	30.0154	29.2865	29.3014	30.2675	29.9498	31.4756	30.8805	29.3996	31.1547				27.4765	27.9066	27.8519	30.1517	30.3095	29.1966
Q5B5K2	N			UPF0160 domain protein MYG1, putative (AFU_orthologue AFUA_1G08980)	18	73.3	0	27.0889	27.6867	27.5868	27.9271	28.6026	28.3598	28.4479	28.8797	29.0187	28.9128	28.4461	28.7952	29.1478	28.7073	29.368	29.2467	28.3656	28.8868	26.4382	26.5858		28.417	28.5281	27.4524	29.4254	29.2556	29.5971
Q5B8U9	N			Threonine synthase (Eurofung)	18	49.3	8.4586e-218	27.8132	28.5026	28.4631	26.8234	27.0044	27.3557	27.2083	27.4334	27.7295	26.8867	27.3586	27.921	27.1952	27.2867	26.0507	26.4555	27.1166	27.0759	25.9033	26.6705	26.0825	27.1457	27.4139	26.6697	27.4318	27.1949	27.4332
C8VRQ4	N			Transketolase	17	33.2	7.0572e-209	29.5398	29.091	28.2872	24.1527	24.8059	24.6838	24.929	24.9364	25.0775	30.6498	27.4461	31.0302		22.9794	24.9986	22.8453	22.8106	22.7507
P08158	N			Acetamidase	17	43.1	2.9316e-218	28.5058	28.9284	28.7474	27.0134	27.9393	27.6627	28.938	28.6717	29.0327	27.5281	27.2392	27.5115	26.2447	26.3054	27.6667	26.9895	27.493	27.5423
P33282	N			Uricase	17	68.4	0	27.5093	27.646	27.9549	29.2248	29.5013	29.3605	31.1851	31.2718	30.9022	28.3285	30.1546	28.9872	30.3121	29.7853	30.9979	29.7724	29.9314	30.2946	27.368	27.682	29.0148	30.4817	30.7814	30.1046	31.5029	31.4677	31.7711
Q5AT34	N			Phosphatidylglycerol specific phospholipase, putative (AFU_orthologue AFUA_3G01530)	17	42.3	2.9433e-152	24.5165	24.5959		25.7652	26.223	27.2584	27.5819	27.8701	28.8697	25.4553	24.0207	25.6607	28.656	28.3703	28.2135	28.5542	28.2729	28.743				25.5898	27.1919	25.869	27.24	28.3693	27.2756
Q5AT66	N			Uncharacterized protein	17	58	1.6208e-188	25.3993	25.5522	24.0374	26.6644	26.5802	27.3636	28.0813	28.427	28.7335		24.4487		26.2475	27.1907	27.2455	28.0745	27.8728	28.8017				24.801	25.0538	25.1679	27.4645	27.9052	27.3518
Q5AUM1	N			NMT1_ASPPA NMT1 protein homolog	17	57.2	1.5758e-233	31.4223	31.7051	31.303	28.5156	29.2227	29.1766	26.9854	27.1155	27.3004	31.6067	30.6742	31.2289	26.3558	26.2392	27.095		24.2169	25.6232	26.2452	27.2121	27.2817	28.2982	27.9105	28.6051	25.8753	26.096	28.1457
Q5AYA7	N			Amidohydrolase family protein (AFU_orthologue AFUA_7G05840)	17	62.1	3.4019e-273	27.5859	26.2938	25.7661	28.8551	28.2717	29.5769	29.359	28.4386	29.4586	24.558	27.1984	24.6821	31.4456	31.8476	31.197	31.7842	31.8608	32.1582				28.208	29.2634	27.9099	30.3493	29.5245	29.5146
Q5B0Q8	N		T01.995	Proteasome subunit alpha type	17	73.6	0	27.4048	27.1907	26.3561	28.1217	28.5294	28.2286	29.9792	30.2609	30.366	29.0182	28.4703	28.7979	30.2832	29.9695	30.2225	31.1706	29.7913	31.4757				27.2839	27.5912	27.3511	30.3577	30.2229	29.4918
Q5B4M9	N			1433_TRIHA 14-3-3 PROTEIN HOMOLOG (TH1433)	17	64.8	0	30.7191	30.4342	29.5839	28.6446	28.9981	30.0447	29.5137	29.9503	29.9731	30.9642	29.5982	31.099	29.5824	29.9651	30.4245	28.4574	29.3274	28.5904	26.7343	27.5659		28.6824	30.055	29.2082	28.8372	29.4142	30.1135
Q5BGY7	N			Thiamin pyrophosphokinase-related protein (AFU_orthologue AFUA_5G11110)	17	83.4	0	27.5379	27.8651	27.1524	27.7398	28.1588	28.242	28.3063	28.6159	29.4087	26.0455	28.6149	27.0296	29.5006	29.3975	28.2975	29.4056	29.371	29.6568	27.7182	27.5159	27.7286	28.4299	28.9702	28.3945	29.2276	29.6395	29.8909
P0C0V3	N	AA2		Cytochrome c peroxidase, mitochondrial	17	49.3	5.7913e-287	26.4756	26.9251	25.7513	23.9914	25.3138	25.9165	26.0005	26.9476	27.5706	31.1399	30.307	31.0374	31.3434	31.1361	31.6681	30.0192	29.8185	30.3427	27.0916	27.7535	28.117	27.2287	28.6021	26.7735	26.2142	27.2283	26.3024
Q5BDV3	N	GH51		Alpha-L-arabinofuranosidase C	17	45.8	0	26.7818	26.9815	26.7221	27.1646	27.8173	27.497	28.7594	28.9265	28.8047	26.1855	27.5706	26.2855	27.8072	28.2739	27.4997	29.3412	29.921	29.3254	27.6039	27.5962	28.3108	27.5754	28.2718	27.7441	29.2811	29.3425	29.1994
C8V4N8	N			Glyoxalase (Eurofung)	16	66	0	29.8807	30.0913	29.835	30.0227	30.1807	30.1143	30.9253	31.1642	31.1254	26.5072	29.8838	27.8377	30.3781	30.7452	29.1541	31.2722	31.832	31.1438	29.755	29.8415	29.6509	30.3308	30.829	30.4002	31.0883	31.4111	31.2625
C8V668	N			Proteasome component Pre6, putative (AFU_orthologue AFUA_5G02150)	16	65.9	0	28.1213	27.6501	27.2996	28.5059	28.9148	28.99	30.3759	30.6329	30.3716	27.8894	28.5865	27.7744	30.3425	30.16	30.5814	31.0612	29.9585	31.5536				27.6642	27.9463	27.6464	29.9854	29.9163	29.2405
C8VLW9	N			Tyrosine decarboxylase, putative (AFU_orthologue AFUA_2G04980)	16	45.5	0	28.0874	28.7204	27.8299	27.5264	27.5976	27.5251	28.1294	27.8959	27.2676	28.3834	28.4464	28.629	27.9744	28.2999	28.5381	27.1427	28.3297	27.6427	27.471	27.3929		25.643	24.7022
C8VP37	N			S-methyl-5-thioadenosine phosphorylase	16	58	0	29.44	29.7117	29.2988	29.5726	30.1455	30.2211	30.3003	30.4594	30.1214	28.763	29.974	29.7824	30.4089	30.0729	30.7667	30.2463	30.4182	30.6691	29.0037	29.0457	29.3151	30.3103	30.5138	30.1677	31.0876	30.8686	31.6851
P41764	N			Glucose-6-phosphate 1-dehydrogenase	16	32.9	2.8602e-68	28.6956	28.9478	28.4844	24.3428	25.47	26.3332				29.4926	29.4426	28.0434	26.8651	26.4319	27.7221	25.6234		25.6451
Q5B3T7	N			Aspartate-semialdehyde dehydrogenase (Eurofung)	16	59.2	0	29.8135	30.2801	29.8513	29.3104	30.3624	29.8198	30.1425	30.6255	29.65	30.8518	31.1507	31.0961	30.6839	30.5776	31.0225	30.7427	30.582	31.2237	28.5159	29.1842	28.58	28.881	29.1523	28.6777	30.804	29.9396	30.9483
Q5BAP7	N			Uncharacterized protein	16	41.6	0	26.4802	25.8473	25.145	26.0432	26.6524	28.3033	27.8895	26.538	26.0859	27.121	26.5248	26.7846	28.8124	29.2663	28.6152	30.4976	30.0402	30.2579	25.6969	23.5917	22.9081	28.0511	28.2899	27.6012	31.3968	30.6643	31.1865
Q5BCH3	N		T01.973	Proteasome subunit alpha type	16	74.1	0	27.524	27.0228	26.4422	27.8529	28.1552	28.2535	29.4534	29.5885	29.893	29.1115	28.458	28.7161	30.3251	29.9231	31.408	30.3879	29.0012	30.9421				27.0042	27.247	27.0134	29.8538	29.7866	28.6446
Q5BGV6	N			Dipeptidase	16	50.6	0	30.1995	30.5474	30.955	30.6917	30.8307	30.6111	31.2457	31.0389	30.4697	30.5307	31.0099	30.5665	31.3649	31.5315	31.3352	31.4005	31.8758	31.3225	31.4381	31.9007	31.1422	31.6492	31.6043	31.8693	31.2435	31.1173	31.3288
Q5BHD0	N			Iso-orotate decarboxylase (Eurofung)	16	50.9	3.1878e-243	26.7713	27.1657	26.4379	27.3598	27.9753	27.8868	28.6709	28.5739	28.2131	25.6637	27.1982	26.0403	28.1767	28.3529	28.7981	28.8034	29.2975	29.3298	25.674	25.5284	23.9901	27.3408	28.1688	27.3131	28.8792	28.5291	29.1108
C8V9R9	N			Uncharacterized protein	15	46.8	0	28.558	29.4691	29.8714	28.0539	27.1383	26.1942	26.5023	25.7183	25.65	30.4052	31.3804	30.6991	28.516	30.323	26.8304	26.1728	28.2596	25.4768	30.6141	31.3235	31.8237	30.4366	28.5916	29.9151	25.6111	25.2885	26.6968
P14010	N			4-aminobutyrate aminotransferase	15	38.2	1.7628e-258	27.9388	27.81	27.1645	26.5853	27.5719	28.1486	26.9013	27.4236	28.2508	27.1508	27.8013	25.9867	27.8032	27.6294	28.7555	26.2015	26.6897	27.286
P20654	N			Serine/threonine-protein phosphatase PP1	15	61.3	3.5416e-185	24.4559	22.9927		26.4443	26.8457	27.9452	28.0778	28.3294	28.0704	26.2002	27.0238	26.0651	29.9034	29.4832	29.2568	26.9309	26.2092	27.2925	24.1193			26.8806	27.4602	27.293	25.1296	26.9238	26.5422
Q5AWN2	N			Endonuclease/exonuclease/phosphatase family protein (AFU_orthologue; AFUA_2G16830)	15	39	0	26.8213	26.648	26.1506	29.2514	29.6962	29.9396	30.8657	31.3125	32.1211	26.065	27.7816	25.6428	31.3407	31.1271	31.3082	31.9059	31.5988	31.8523	27.4884	26.9922	26.8109	29.8225	30.6506	30.0863	31.5778	31.5038	31.2327
Q5B082	N			Aspartate transaminase (Eurofung)	15	53.5	6.9247e-202	27.6859	28.433	28.804	26.5829	26.8927	26.9111	27.0927	27.8085	27.8398	32.0284	31.2031	32.1006	27.0102	28.5847	26.2097	26.9697	28.3337	27.1529	27.0012	28.5832	28.7072		23.6689			26.2481
Q5B135	N			Enolase	15	50.7	5.0683e-304	28.4194	29.9033	29.6665	28.0593	29.3283	28.8729	28.8098	28.9145	29.8726	30.7796	27.5981	29.0226	24.6315	25.4257	25.2148	25.5005	25.5228	25.3827	27.5324	28.2309	28.5753	25.347	24.7438	25.469		23.3035
Q5B442	N			Isovaleryl-coenzyme A dehydrogenase (EC 1.3.99.10) [Source:UniProtKB/TrEMBLAcc:Q6T5L6]	15	39.4	3.4977e-208	22.9161	22.9554	24.6131	25.1505	26.9633	27.4645	27.7708	28.5478	29.1736	24.7315	24.9139	23.5136	29.1789	28.4804	30.1771	28.4491	27.1578	29.4003	23.9398		25.0878	26.4592	27.2409	26.2655	25.8063	27.2563	26.6622
Q5B8W3	N			Epoxide hydrolase, putative (AFU_orthologue AFUA_3G08960)	15	53.4	0	25.5593	25.4095	25.4142	26.7085	26.034	25.9372	27.6559	28.1278	27.5221	25.4103	26.0676	25.2223	28.0261	28.3208	29.1877	28.3034	29.2224	28.8406	25.2169	25.0203	24.3708	27.9776	28.0339	27.672	27.8732	28.2417	28.1878
C8VHU1	N	AA7		Uncharacterized protein	15	38.8	0	24.7157	24.5645	24.2632	26.5705	26.7044	26.5345	28.4886	27.9423	28.7574	25.5206	26.362	26.7469	29.018	29.4108	28.5249	29.643	30.1593	29.1911	25.302	25.1488	24.6309	28.5254	28.3732	28.3158	28.0362	28.3466	29.297
Q5B6R6	N	GH92		Uncharacterized protein	15	34.2	0	25.978	25.7706	25.2572	27.8799	27.5619	27.2462	28.4591	28.8849	28.2709	25.3328	25.8247	25.5305	28.0484	28.4467	28.4168	28.9598	29.6109	28.6565	27.8312	27.2454	27.9726	28.1993	28.1503	28.4991	27.8536	28.4766	28.7674
C8V621	N			6-phosphogluconate dehydrogenase, decarboxylating	14	40.6	7.3074e-163	29.5534	29.8299	29.8388	24.8019	25.5952	26.3486	24.9914	25.717	24.4817	31.6681	29.7459	31.611	24.0367	23.7769	24.4134	22.2228	22.4778	22.3294		23.35		26.7841		26.9854	23.9382	25.5375
C8VFJ6	N			14-3-3 protein (Eurofung)	14	58.1	0	29.2109	28.9197	27.9933	27.5643	27.4651	28.7901	27.8697	28.8008	28.8238	29.6401	28.1236	29.3053	28.4934	28.5763	29.123	26.3399	27.5273	26.7814	24.9476	25.9775	26.7239	26.8452	28.8382	27.7922	27.3671	28.1022	28.676
C8VRY8	N			Hypothetical alanine--glyoxylate aminotransferase (Eurofung)	14	60.9	0	31.8679	32.5502	32.1643	31.5887	31.9417	31.6922	31.4985	31.8967	31.9319	30.1847	32.7942	31.017	32.616	32.92	31.4377	32.9644	33.196	32.6896	32.5377	31.7395	31.6909	32.3262	32.5497	32.1593	32.3286	32.4964	32.1636
G5EB67	N			Uncharacterized protein	14	49.4	6.6464e-180	25.7148	25.3373	25.8369	26.8282	26.0759	26.7287	28.007	28.289	27.9875	25.185	26.2127	26.2252	27.5157	28.2518	27.8665	28.5649	29.5747	29.0293	25.8074	25.8949	26.2917	27.9172	27.9996	27.1352	28.7048	28.8664	29.0121
Q00770	N			Fumarylacetoacetase	14	47.8	1.3991e-177	27.8795	27.7007	27.4758	27.713	27.885	28.1152	28.1012	28.7917	29.4378		25.9605		27.5611	27.4069	27.2816	26.738	26.8679	27.5355				25.4107	27.1716	24.5326	27.9314	26.9599	26.3659
Q5AUL8	N			Polyprenyl synthetase (Eurofung)	14	45.5	1.3398e-86	27.3931	27.0977	26.6579	25.0988			25.5283		25.538	27.8796	28.6617	28.7417	27.5875	28.4041	27.6761	25.9629	27.453	26.5652	26.4551	27.2086	27.8492	27.9589	26.9192	27.5928	26.0265	25.2991	26.3946
Q5AX21	N		S53.010	Hypothetical tripeptidyl-peptidase (Eurofung)	14	36.8	0	32.0345	32.3757	33.4611	27.2292	27.3388	26.9982		28.6394	30.423	32.9655	33.9368	34.0284	26.7036	28.6558	26.6999	29.5497	26.7238	29.4061	34.3889	34.7599	36.0209	30.9668	28.572	30.9892	28.1669	28.9266	27.1182
Q5AYA4	N		T01.A11	Proteasome subunit alpha type	14	51.1	7.6246e-245	27.5552	26.9201	26.3015	27.7374	27.9728	28.0337	29.27	29.0747	28.5937	26.9991	27.9537	27.4329	29.7932	29.4809	29.1281	30.4727	28.9665	31.1448				26.384	27.3332	26.6349	29.0836	29.2954	28.3485
Q5B0Z6	N		T01.A12	Putative proteasome core component, beta 6 subunit (Eurofung)	14	67.8	6.5399e-256	26.7813	26.4406	26.1588	27.2334	28.1257	27.9732	29.161	29.4746	28.6567	27.9893	27.8546	27.7819	29.8861	29.5102	30.754	30.1874	29.032	30.5484		23.2863		26.6415	27.5754	26.25	29.7277	29.2879	28.4654
Q5BCC5	N			Carbonic anhydrase	14	82	0	28.4443	28.9166	27.9712	28.7875	29.3791	29.0575	29.3727	30.0513	30.6503	30.1125	30.6498	30.1396	29.9889	28.0717	30.4616	28.735	28.5811	29.5762	27.7718	27.9555	28.4892	28.5711	29.2867	28.4691	30.7848	30.2422	29.8159
Q9P931	N			Phosphoglucomutase	14	34.9	1.2798e-153	28.6653	28.7868	28.9456	26.5168	27.0569	28.0546	28.4509	28.902	27.8357	28.6605	27.8386	28.5679	26.221	25.8263	25.8064		25.1542	24.7476
C8V7A0	N			Uncharacterized protein	13	65.8	2.2829e-250	25.2339	26.2458	24.4316	25.1652	24.6605	25.0247	26.8421	26.9854	26.6826	26.1294	27.2373	26.2434	25.9052	27.1494	25.8995	27.7939	26.976	27.684	24.9523	24.7229	25.3885	26.5949	26.2231	26.4934	26.6392	26.4668	27.319
C8VBX3	N			Myo-inositol-1-phosphate synthase (EC 5.5.1.4) [Source:UniProtKB/TrEMBL;Acc:B6CK64]	13	50.3	0	31.5756	32.0642	31.7571	31.1017	31.7272	31.5047	31.2294	31.0933	31.0139	30.6988	31.7533	31.5338	30.1598	30.5295	29.4839	29.8474	30.5311	30.1352	30.1304	30.9355	30.8425	30.4409	31.4445	30.386	31.368	31.0354	31.61
C8VFG2	N			Phosphomannomutase	13	47.8	1.9368e-84	28.2028	27.9088	27.4043	27.4923	27.9907	28.3827	27.3728	27.9898	29.0511	28.4229	28.6069	28.3562	28.9025	27.8379	29.4737	26.8531	26.4267	27.4434	27.0523	27.2215	27.819	28.0708	28.2034	28.5564	27.5549	27.6122	27.9879
C8VHA7	N			Glutamate carboxypeptidase, putative (AFU_orthologue AFUA_3G05450)	13	37.2	2.6505e-70	27.3148	27.5206	27.2115		25.9317	26.6476	26.0988	25.8086	28.1746	26.7114	26.3059	26.4071	27.1745	25.0848	27.5847	24.8435		25.8525
C8VJ04	N			4-nitrophenylphosphatase (AFU_orthologue AFUA_3G08310)	13	42.5	2.2535e-169	27.6228	28.0794	27.6778	26.4572	27.2151	27.7266	27.7462	28.2426	28.9441	26.8663	25.2821	26.6851	28.2606	28.5946	28.9099	29.2467	29.4076	28.8296	26.3264	26.9839	27.0245	24.5683	26.1386	25.0321	27.1385	27.0427	26.9353
C8VMA8	N			Glutathione S-transferase (Eurofung)	13	49.1	5.3625e-143	25.8922	26.6296	26.3432	25.7025	26.9563	27.0071	27.3913	27.2079	27.2628	25.5143	26.6235	25.6272	27.1297	25.1489	27.8305	25.7648	25.8367	26.4494				27.1476	27.0441	26.5664	28.1197	27.3042	28.9657
C8VNG1	N			FAD dependent oxidoreductase, putative (AFU_orthologue AFUA_7G05070)	13	42.6	1.9908e-137	26.2242	26.486	27.6593	25.4565	26.996	27.5405	28.6855	29.0179	28.8626	27.6428	26.1801	27.7256	25.5985	25.536	27.2399	26.346	27.3622	27.2007	24.5974	25.4173	24.8468		25.5446		28.6525	26.7441	27.1667
C8VTL6	N			Uncharacterized protein	13	44.5	0	25.9565	26.7119	26.0547	25.6051	26.2747	26.6139	27.9106	28.0671	29.0255	24.5277	25.6891	24.5972	27.9747	27.9009	27.7105	29.411	29.3363	29.1867	27.7881	25.5895			25.6759		28.0683	26.2941	25.077
Q5AT82	N			Proteinase, putative (AFU_orthologue AFUA_3G01350)	13	34.2	8.1287e-177					24.243		26.8024	27.0709	27.0177				27.4013	27.6527	26.7605	27.4615	27.9268	27.2204				25.7877	26.2914	25.4769	26.6854	27.0078	25.6692
Q5AUY5	N			Zinc-binding alcohol dehydrogenase domain-containing protein cipB	13	65	0	34.2829	34.2656	33.9564	33.1039	33.5757	33.2864	33.3086	33.2756	32.7856	28.579	28.9168	28.8966		27.116	23.3494	24.1655	28.4048	27.7859	28.6634	30.4648	30.1372	29.8844	30.0955	29.7374	27.793	28.8258	29.1063
Q5B1C2	N		T03.A09	Gamma-glutamyltranspeptidase (AFU_orthologue AFUA_4G13580)	13	30.7	2.0681e-137	26.47	27.4635	27.4375	26.1493	26.73	27.5654	28.2302	28.2537	28.8356	26.576	26.132	26.7115	25.3063	26.8935	26.9072	25.8374	27.8898	26.9681	25.1223	25.1182	24.7864	25.0357	26.2942	25.1003	27.7587	26.3859	27.9791
Q5B2R8	N			Pyruvate dehydrogenase E1 component subunit alpha	13	45.4	3.4429e-114										28.6456	30.082	29.5061	25.9194	28.4944	27.5157	25.65	25.8959	25.3848
Q5B312	N			Uncharacterized protein	13	45	7.7899e-205	28.1963	28.3509	27.7713	28.6113	28.8418	28.4493	29.3584	29.7328	30.0271	26.0473	28.1235	26.0916	26.1213	27.6966	26.9199	27.1334	28.5906	27.6937	26.4642	27.3079	26.2424	26.3076	27.7839	26.4709	28.0276	29.0199	27.8978
Q5B477	N			Uncharacterized protein	13	54.4	0	27.4243	27.6763	27.5792	27.5969	27.8324	27.7556	28.1801	28.6851	29.1767	27.0672	27.9091	27.2036	28.2283	28.6156	28.5982	28.8461	29.5505	28.9505	27.584	27.8934	28.0307	28.4019	28.4939	28.2332	28.6315	29.0368	29.0667
Q5B4W6	N			Diphosphomevalonate decarboxylase (AFU_orthologue AFUA_4G07130)	13	42.8	2.6768e-108	27.7005	27.6663	27.9819	27.0366	27.4496	27.6785	27.8507	27.9306	27.9864
Q9HEY7	N			Superoxide dismutase [Cu-Zn]	13	93.5	0	33.6749	33.9278	34.0505	33.4673	33.8803	33.504	34.5092	34.9688	35.0802	35.0017	34.4817	35.1124	34.3669	34.4561	35.2272	34.8547	34.9733	34.703	34.5324	34.8973	34.6779	34.4409	34.596	34.3407	35.0998	35.1133	35.1848
C8VCM2	N			Cyanate hydratase	12	86.9	0	29.72	30.0221	29.4093	29.9824	30.736	30.4869	31.083	31.3286	31.7454	29.1283	30.4554	29.3987	30.7784	31.218	30.0778	31.7581	32.0762	31.5874	29.8503	29.808	30.3574	30.8154	31.3501	30.6237	31.5246	31.5019	31.6963
C8VF57	N			Dienelactone hydrolase family protein (AFU_orthologue AFUA_1G07130)	12	59.9	0	27.307	27.4477	27.6653	27.2929	27.7838	26.9354	28.5869	28.3307	28.7236	26.6808	28.5053	26.9783	28.499	28.8407	29.2601	29.141	29.9636	29.1886	27.4756	27.2752	27.0992	28.981	29.2474	28.9914	29.3824	28.8784	29.4713
C8VIB9	N			Glutathione S-transferase (Eurofung)	12	49.3	1.1378e-86	24.2196	25.1161		24.9626	26.2374	25.4577	25.9755	26.5577	27.4245		25.7313	24.741	26.756	27.1632	25.8623	25.0559	25.8689	25.911		25.0311		26.5382	26.2967	26.4375	26.2056	25.7676	27.0178
C8VIN1	N			Endothelin-converting enzyme (AFU_orthologue AFUA_3G12420)	12	26	5.1645e-162	26.3755	26.2684	26.1741	26.246	27.0349	28.157	26.4643	27.1287	27.955		25.493		25.7639	25.97					24.4845	25.6482	24.7822	25.6853	27.1053	25.3742	25.7923	25.7352	25.1167
Q5ASX5	N			Peptidyl-prolyl cis-trans isomerase	12	79.6	1.1887e-255	32.3607	32.3472	31.9995	30.318	30.8138	31.2148	30.3571	30.7475	30.6656	34.7219	32.0656	34.1951	28.5385	27.8507	29.6513	26.9181	27.2584	27.8482	24.2732	26.3998	25.708	27.9734	27.7131	27.4758	27.0838	27.8356	24.6514
Q5B698	N		T01.012	Proteasome subunit beta type	12	62.8	0	27.5463	27.1629	27.0685	28.0355	28.428	28.4661	29.6282	29.9045	30.4752	27.3585	28.4868	27.4599	29.9916	29.7107	29.4109	30.5009	29.0398	30.9816				26.7949	27.5779	26.9532	29.6347	29.6939	28.5522
Q5B6H7	N		M16.A19	Mitochondrial presequence protease	12	14.7	4.2604e-37										26.4972	27.8852	26.5566	25.4682	25.6205	26.7004	24.8164	25.2837	25.0608
Q5BAA4	N			Acetohydroxyacid reductoisomerase (Eurofung)	12	35.2	6.6243e-221	30.9335	31.6785	30.7902	27.5032	27.8318	26.5092	25.042	25.4945	25.9895	28.3092	28.1456	28.2505			22.4208	23.4317		23.1204
Q5BB08	N			Adenosine kinase, putative (AFU_orthologue AFUA_5G06390)	12	49.7	2.5688e-131	29.4321	29.156	29.3262	25.7252	25.9475	27.4012	26.7914	27.3008	26.2533	29.0647	28.0603	29.1883	25.3373	26.3063	25.7206	25.7809	25.8602	25.3401	27.5398	27.8024	26.2764	26.7758	28.5653	26.2349	27.5586	26.6592	28.521
Q9P8K9	N			Woronin body major protein	12	57.9	3.2866e-48	23.9989	24.7281		27.1662	27.948	27.9114	26.0006	26.6819	28.0282	34.2308	29.0664	32.7129	25.8009	27.1335	28.8755							25.7119	25.6949	25.2661
Q5BAG7	N	GH2		Beta-galactosidase (Eurofung)	12	19	2.7489e-159	24.8223	24.5449	23.6858	25.842	26.1137	26.8674	27.5461	27.0157	28.5998		24.0564		24.5406	25.2963		24.6861	26.9286	25.4893	24.5478	25.7229	25.4893	24.8147	25.5197	25.5141	27.2106	27.9628	27.166
C8V5W2	N			Uncharacterized protein	11	87.8	0	34.2322	33.84	33.9251	33.8523	33.9811	34.4383	33.3794	33.5553	34.0045	34.7675	34.7738	34.6395	34.0228	34.4972	35.9283	32.5925	33.9127	33.3318	34.507	34.5373	35.546	34.8724	34.5118	34.7996	33.8011	34.2491	34.6754
C8VD89	N			Hypothetical glycine cleavage system P protein (Eurofung)	11	12	7.6135e-30	25.9968	27.3004	26.4247	25.2729	25.8989					28.7286	28.0597	29.436	25.7243	25.2341	25.2589			25.4962
C8VFE6	N			Proteasome subunit beta type	11	55.8	0	25.4579	26.165	25.6836	27.1537	27.6738	28.1203	29.212	29.2672	29.6703	26.4005	28.0075	26.3129	29.4826	29.3039	27.5153	30.2614	28.8013	30.4859				26.3042	27.0219	26.7003	29.637	29.3667	29.0651
G5EAX5	N			Uncharacterized protein	11	24.9	1.6342e-270				26.4724	27.1891	27.6632	29.515	30.8153	31.9784	25.2778	24.075	24.6787	28.7974	29.2678	29.6321	28.4939	29.4054	28.4319				26.7748	28.0084	26.9494	28.1382	29.9382	27.8737
P28344	N			Malate synthase, glyoxysomal	11	19.5	3.2707e-24	26.2196	26.3767	26.3858		24.1585	27.3147	25.3062	26.0214	25.9039	31.9792	29.0235	31.2538	25.7578	23.6406	25.4455
Q00727	N			Putative sterigmatocystin biosynthesis dehydrogenase stcV	11	34.1	1.7367e-141	24.5627	24.7046		25.6317	26.1695	28.0608	27.7717	27.8578	27.777		23.8658		27.2708	26.247	27.7634	26.0135	25.2589	27.779				27.1445	25.9488	25.8727	27.0907	26.1753	26.7524
Q12555	N			Sulfate adenylyltransferase	11	23.9	2.5852e-29										29.9777	26.3854	29.9869			25.6433
Q5ATW1	N			HS90_PODAN HEAT SHOCK PROTEIN 90 HOMOLOG (SUPPRESSOR OF VEGETATIVE INCOMPATIBILITY MOD-E)	11	18	8.3951e-75	28.0682	28.3832	28.0729	24.5017	25.6867	25.6656	25.0085	25.4058	26.3599	30.8965	27.6524	30.785	23.5762		25.98
Q5AU85	N			DUF985 domain protein (AFU_orthologue AFUA_5G11860)	11	93.5	0	33.2051	33.946	34.0554	31.8301	31.8882	32.1979	32.5618	32.9692	32.446	30.6833	32.9307	29.5445	32.2468	32.6439	30.9736	32.7907	33.5514	33.1418	34.1692	34.5912	34.4403	33.7782	33.5382	33.5525	33.4889	33.6076	33.4832
Q5AY26	N			Uncharacterized protein	11	23.9	1.2721e-228		24.1483		26.095	26.8941	27.0858	28.0563	28.949	29.4527	26.4996	25.8545	25.9849	27.243	27.6634	27.5223	27.0123	27.5533	27.4147	23.9993		24.8237	26.4566	26.7669	26.5623	26.3735	28.669	26.9734
Q5B0C0	N			Heat shock 70 kDa protein	11	17.1	7.0615e-68										32.6024	29.1892	32.345
Q5B950	N			Fumarylacetoacetate hydrolase family protein (AFU_orthologue AFUA_3G08140)	11	53.7	6.3233e-81	27.6697	27.9925	27.5946	28.7364	29.0714	28.8574	29.8041	30.1332	29.5265	29.9053	30.0484	29.6336	29.3565	28.4859	30.0727	28.5099	27.6745	29.2652	27.2602	27.3342	28.5732	28.1631	29.1071	28.066	28.3846	28.3238	28.6976
Q5BAJ0	N			Ribose 5-phosphate isomerase A (AFU_orthologue AFUA_6G10610)	11	49.5	2.2519e-116	28.5504	28.8463	28.4562	27.9775	28.2239	28.3061	27.4056	27.0528	27.7548	27.8289	28.9889	28.0217	28.0189	26.7376	26.6044	25.5461	25.9354	26.5785	27.411	26.7001	26.9836	29.1438	28.5026	28.623	27.2717	27.3893	28.2461
Q8TFN0	N			Nucleoside diphosphate kinase	11	66.7	0	31.87	31.8252	31.5507	31.7247	31.8796	31.7835	32.2259	32.3329	32.1494	32.0497	31.9784	31.8881	29.3309	29.1763	29.9962	27.9484	28.9573	28.7933	29.3139	30.4535	29.34	31.7309	31.8416	31.915	30.9019	31.2739	31.9741
Q92413	N			Ornithine aminotransferase	11	39.6	4.01e-138	28.5284	28.6178	28.1641	26.6992	27.4214	27.8174	27.5069	27.813	27.8758	25.1059	26.2295		26.0036	27.2533	25.7679	26.6788	27.397	26.1598					25.9325		24.8809		25.0283
Q5B620	N	CBM66		Uncharacterized protein	11	24.5	3.5418e-148						24.9921	25.3786	26.0108	27.7019				26.0524	26.3201	25.9994	27.3535	26.6594	27.0315					25.3107		27.0067	26.7127	25.894
C8V5X6	N	GH105		Cell wall glycosyl hydrolase YteR, putative (AFU_orthologue AFUA_2G14630)	11	40.1	5.883e-181	30.316	30.7473	30.4661	29.0592	29.1613	29.3027	28.6445	28.5893	27.4265	29.3319	30.2704	29.3401	27.6323	28.0561	28.1136	26.6527	27.1318	26.9604	30.2789	30.4073	30.8002	29.0025	28.2632	28.2256	27.1809		27.4508
Q5B430	N	GH17		Glucan endo-1,3-beta-glucosidase btgC	11	27.6	3.9362e-249	27.1344	27.3441	27.3558	28.2398	27.4772	27.5289	27.3789	27.4234	26.2554		26.6783		27.7591	28.0814	27.316	27.6727	28.3554	27.0481	27.8474	27.8008	27.4739	28.0642	27.8989	28.033	27.636	28.0871	28.1312
C8V408	N			Oxidoreductase, 2-nitropropane dioxygenase family, putative (AFU_orthologue AFUA_7G03850)	10	31.5	3.9096e-56	25.3777	25.9842	25.2006	25.7863	26.1854	26.4903	26.9367	27.3546	27.7634	26.2955	27.1274	25.5778	26.8765	26.9114	26.5025	25.1054	26.0058	26.0244	25.3843	24.2234	25.2513	26.5973	26.9683	27.2963	26.2107	26.5517	27.4045
C8V4B4	N			Elongation factor 1-alpha	10	22.4	1.8179e-51	27.9817	27.8205	27.949	26.9058	26.8931	27.6287	26.6816	26.9061	28.4086	31.4714	28.189	30.8614	26.0555	26.1636	27.783	25.3509	25.5337	24.4244
C8V4J1	N			Uncharacterized protein	10	46.6	8.2216e-200	27.8397	28.813	29.3046		25.7809	25.8519
C8V4J2	N			Uncharacterized protein	10	92.7	4.4446e-149	32.2048	31.6999	31.6633	30.0531	30.3001	30.5777	29.7651	29.9218	29.3279										26.6195	29.4261	27.3215	28.1493	28.198	28.4261	26.6877	27.6378	27.5498
C8VEZ2	N			Coproporphyrinogen III oxidase, putative (AFU_orthologue AFUA_1G07480)	10	30.4	1.6398e-197	24.4087	24.2377	24.8589	26.4876	27.266	25.9513	29.5996	28.9091	27.664		26.1946				24.4393	24.0757	24.1567	26.0308	23.1717			25.182	26.6826	25.4099	28.167	26.4466	28.2938
C8VJZ3	N			Uroporphyrinogen decarboxylase	10	30	6.4096e-126	26.5588	27.5802	26.8338		26.6284	26.6155	26.7954	26.4887	27.5981	27.2232	27.9498	27.1746	27.2621	27.4649	28.3315	26.5896	27.2905	27.3881	26.9834	27.2238	27.7487	26.431	26.3491	26.7007	25.9993	26.551	27.3023
C8VMB5	N			Uncharacterized protein	10	29	7.5816e-284	25.3629	25.0788	25.3627		24.6455	22.4453	27.3205	27.8282	27.6547	26.0514	26.6705	26.0868	29.3541	29.4587	29.361	29.6736	29.3549	28.7885	26.5552	26.6947	25.7407	26.4165	27.4674	27.108	26.9312	27.3436	27.4231
C8VQ30	N			2-isopropylmalate synthase (Eurofung)	10	22.4	3.5711e-37	25.798	25.6583	26.6476		25.4108	26.0759			25.7158	25.6678	25.898	25.933	25.8305	26.7549		24.5347	25.4527	25.4051				24.8606	25.4122	24.9877
C8VSG5	N			Conserved aldo-keto oxidoreductase, NADPH-dependent (Eurofung)	10	47.8	2.1993e-151	28.7691	29.2636	28.5187	27.5996	26.6638	27.588	26.3753	26.4443	26.8219	28.7332	28.6863	29.1458	25.1406	25.1291	27.2888	24.2348	25.5162	24.8599					25.4018	25.9255	25.2685		25.5886
G5EAY9	N			Uncharacterized protein	10	42.8	6.5489e-154		28.2002	28.8919	27.6555	27.3924	26.6572	29.3538	29.244	28.7775	27.7703	29.7153	27.6497	27.9267	27.531	29.3915	27.172	26.7966	27.749				27.5542	27.284	26.8957	28.4158	27.7514	28.7255
P04828	N			Triosephosphate isomerase	10	56.6	8.1198e-55	27.4975	27.7515	27.629		23.5772	24.4626	23.9082	23.9406	24.7142	31.1492	27.057	31.453	22.0689	22.3656	24.0866	22.7117	22.3401	22.1222
Q5AWS1	N			Defective in cullin neddylation protein 1	10	34.4	2.2126e-122	25.058	25.51		26.5891	27.2988	27.4537	27.1965	26.1825	26.843	25.764	25.9631	24.2954	28.7356	28.8758	28.6206	29.48	29.2858	29.3559	25.396	25.836	26.228	28.2406	28.4851	27.3467	28.713	28.4673	28.58
Q5B4X8	N			Outer mitochondrial membrane protein porin (AFU_orthologue AFUA_4G06910)	10	37.3	3.2654e-56	24.6494	23.4326	23.5446	25.7222	27.5723	27.9267	28.4503	28.5907	28.8914	31.3564	25.1108	30.2903	26.3013	25.3761	28.6645	23.4828	23.0315	24.6821			22.9781	24.1749	26.663	23.9406	25.3662	28.2145	25.7558
Q5B648	N			Uncharacterized protein	10	33.5	4.7386e-218	26.6926	27.0604	28.2763							26.9017	27.9732	28.2181		27.0935			23.8811		28.7067	29.5126	30.2552	27.4186		27.3057	23.779		24.3865
Q5B6S4	N		T01.010	Proteasome subunit beta type	10	46.4	0	26.6939	25.4738	26.0376	27.0524	28.2473	26.9139	29.1584	29.7052	28.7812	27.89	28.5451	28.1673	29.0793	29.1054	30.4296	30.1184	28.8324	30.572				24.9822	26.45	26.022	29.2592	28.6516	27.5382
Q5BA42	N			Uncharacterized protein	10	28.1	3.0417e-61	27.2161	27.2535	26.0239	25.9873	25.8174	25.3995	27.2134	27.6809	27.06	25.6345	24.7417	25.3661	25.0401	25.9884	25.2478	25.2849	26.679	25.0306	27.2717	26.2969	27.0436	26.5685	25.6354	26.544	26.6722	25.6876	26.0864
Q5BAU5	N			Oxidoreductase, acting on the CH-OH group of donors, NAD or NADP as acceptor (AFU_orthologue AFUA_5G10280)	10	34.1	4.5348e-237	25.5238	25.8596	25.1543	24.4685		25.1871	26.3159	26.4345	26.7183		25.4738	26.4433	25.7475	26.327	25.7844	25.9651	27.4823	26.6139	24.9444	24.286	24.8644	26.0256	26.4387	26.092	25.4893	26.5104	27.5527
Q5BC81	N			Predicted protein	10	39.6	4.1177e-270	25.2289	26.0792	24.8415	25.9422	27.1481	27.22	28.0921	28.0473	27.7216		26.5056		28.6054	28.8666	28.6259	29.1028	29.3008	28.954	25.7604	25.3512	25.3072	28.0132	27.8706	27.1852	29.0178	28.705	29.2997
Q5BEW8	N			3-isopropylmalate dehydrogenase	10	44.8	4.2884e-219										26.0259	26.7667	25.8532	26.4652	25.8196	27.7992		26.0317	25.7911	25.8664	26.0918	25.5762	27.2995	26.9525	27.2989	26.5155	26.2041	28.7156
Q96UL8	N			Phosphoenolpyruvate carboxykinase [ATP]	10	21.5	4.8485e-51										31.0447	29.2647	30.7746	27.5923	26.8167	25.1727
C8VTT8	N	GH133		Glycogen debranching enzyme Gdb1, putative (AFU_orthologue AFUA_1G02140)	10	8.2	4.3412e-30	25.7384	26.1079	25.3851		24.7984	25.4699	24.6271			24.1902	26.1205	25.0996	24.3609	24.1205	24.1404			23.5327							24.2519		24.5829
Q5ATA3	N	GH43		Xylosidase : arabinofuranosidase (AFU_orthologue AFUA_2G13190)	10	30.6	4.7755e-201	27.7129	27.3431	27.2742	29.1045	29.041	28.5344	28.9231	27.7527	27.6564				25.1607	25.8531	25.0637	25.4604	26.2067	25.7947	27.8286	26.9509	27.2818	27.0362	26.9363	27.2584	28.2272	27.5638	28.4769
C8V4E8	N			Thioredoxin reductase	9	44.5	5.3396e-190	28.7038	28.9134	28.4988	27.4719	28.0494	27.7817	27.332	27.177	28.3411	28.2695	28.0666	28.329	27.4864	26.5744	27.7258	25.482	25.8011	26.5858	25.5103	25.7076	27.2382		25.969		25.9566
C8VMQ7	N			ATP synthase subunit alpha	9	18.2	3.3616e-27										31.8105	26.8701	31.0152			26.2238
C8VNK6	N			Possible apospory-associated protein c (AFU_orthologue AFUA_4G08880)	9	41.6	2.8386e-210	28.1013	28.5566	27.9326	27.8624	27.8157	28.0093	27.6193	27.7115	27.7929	24.969	28.8556	25.9263	28.1363	28.8362	25.7527	27.2829	28.1056	27.5921	26.0826	26.7812	25.7524	27.167	28.3532	26.7974	25.6272	26.9542	26.1786
C8VNK8	N			Amino acid transporter (Eurofung)	9	17.8	2.8779e-63	24.9548	25.1688	24.9498	27.0615	26.2087	27.3631	28.209	28.7254	28.6548	28.0844	25.3679	27.8211	26.8275	27.044	28.4784	26.9218	26.1855	26.8701			25.5094	26.3966	26.9409	26.6012	26.7437	28.2523	26.2007
C8VNU1	N			Putative 1-Cys peroxiredoxin (Eurofung)	9	40.8	1.6596e-27	25.9406	26.1237	25.7711			23.605				32.6413	27.493	32.4793			24.8749		22.811	19.915
C8VUG6	N			Acid phosphatase, putative (AFU_orthologue AFUA_1G16480)	9	21.4	3.4552e-36	25.107	25.4517	25.8756	25.5535	27.189	25.0293	28.0084	27.8707	28.0307	26.3647	26.2834	26.3727	26.1061	25.8005	27.6356	26.1138	26.8298	25.7917	26.5647	28.3148	27.9098	25.9339	26.7831	26.6729	28.2166	27.9299	27.1513
Q5AYG1	N			Uncharacterized protein	9	16.3	3.5054e-109	27.4453	27.8507	27.6246	28.387	28.0783	27.7219	29.1005	29.3919	29.1263	27.7774		27.8309	26.7689	27.7215	28.6483	27.471	28.1181	27.3295	26.9928	27.1271	28.9903	28.3351	28.4458	28.7775	27.2123	29.4112	28.4068
Q5AYR7	N			Elongation factor 1-gamma, putative (Eurofung)	9	30.2	5.2325e-76	28.7941	29.0894	28.8897	26.2449	27.2548	28.5578	25.9818	26.1327	26.3341	28.7086	27.8148	28.512	24.1313	24.1496	25.277			24.3846		25.3167	24.6493	26.4898	27.1087	25.891	25.8854	26.3822	25.8711
Q5B4J8	N			Catechol dioxygenase, putative (AFU_orthologue AFUA_2G02910)	9	36.3	9.7321e-40										25.1349	26.9519	25.4127	27.1002	26.7861	27.4362	25.5765	25.1419	26.8875
Q5B6W8	N			Dienelactone hydrolase family protein (AFU_orthologue AFUA_6G12740)	9	42.9	6.5942e-130	29.4165	29.793	29.331	28.9959	29.3874	29.3287	29.7214	29.7396	29.9981	28.6681	27.9959	28.6924	27.541	27.5392	28.8366	25.9906	26.813	26.5554	27.1009	27.9168	27.4335	29.8891	29.7818	29.8518	29.1392	29.3547	29.7364
Q5B706	N			Hypothetical PH domain protein (Eurofung)	9	20.7	1.1482e-134	25.5073	25.2508	25.8339	26.3079	26.4395	26.7801	27.5761	28.3126	29.1952	26.8105	25.483	26.1119	25.7855	26.2224	26.9044	26.4276	26.4821	26.1118	23.8796	24.5381	25.6033	26.2461	25.7083	25.0472	24.161	26.2124	24.8412
Q5B884	N			Predicted protein	9	52	0	28.7454	28.7141	28.4988	28.0729	28.8235	28.0715	29.4707	29.9783	29.6297	31.2201	31.4498	31.5902	30.0589	30.1905	30.4787	30.4592	30.7482	30.2407	28.0722	27.7259	29.3688	29.5146	29.5281	29.4395	29.7974	30.1082	30.5753
Q5B9B4	N			NAD binding Rossmann fold oxidoreductase, putative (AFU_orthologue AFUA_3G11840)	9	23.3	6.4284e-54	24.1992	24.0603	23.6	24.1143	25.4953	25.681	27.0249	27.8844	27.5485	25.2975	24.4031	27.0848	26.2164	27.4063	26.7972	26.4083	26.1889	25.9708				25.972	25.8142	25.6999	25.2656	25.439	25.3383
Q5BBJ5	N		T01.011	Proteasome subunit beta type	9	41.9	0	24.9429	25.8173	25.4947	25.9234	26.4842	27.2033	27.6074	27.9671	28.2544	26.1762	26.7253	27.192	28.9916	28.3867	28.0818	29.184	26.8119	29.9154				27.0088	24.8735	23.9222	28.0776	27.9638	26.5858
Q5BBY3	N			Metallo-beta-lactamase family protein (AFU_orthologue AFUA_5G12770)	9	44.3	1.6285e-298	26.0955	26.1412	25.3668	27.6137	27.4293	27.9147	29.1061	29.4444	29.7279		25.1707		27.8535	28.49	26.0238	29.0199	29.6197	29.0054	25.2059	25.0852	24.996	27.2951	27.8569	27.8147	29.3387	29.1195	29.1214
Q5BE46	N			Uncharacterized protein	9	37.3	1.5761e-56											24.7322		25.2251	25.0345	25.1371	25.598	26.4858	26.4114							26.1908	25.7559	25.455
Q5BGV9	N	GH18		Uncharacterized protein	9	29.7	2.5926e-115	25.574	25.7045	25.4073	27.963	28.1983	28.3376	27.9875	28.1285	28.4303		25.6699		28.6101	28.6545	26.7358	29.2082	29.1835	29.1672	26.3989	25.689	25.6829	27.3616	27.5392	27.8361	28.6239	28.6338	28.5533
C8V028	N			Serine hydroxymethyltransferase	8	17.5	1.1648e-42	23.5176	23.8677		24.3082	24.638	24.6537	25.0505	25.2904	26.0215
C8V7U8	N			Phosphoglucomutase, putative (AFU_orthologue AFUA_2G02120)	8	15.8	2.5589e-39		24.3539		24.0895	24.387	24.3029	25.5087	25.7614	27.0198
C8V8I4	N			Proteasome subunit beta type	8	37.9	1.5075e-114	26.7344	26.4142	25.6135	28.1214	28.0113	27.9245	29.2469	29.3279	29.7271	25.8393	27.2749		29.3774	29.2191	29.2825	30.1539	28.5565	30.6221				26.1336	26.7066	26.4693	29.1672	28.8244	27.8889
C8VBV1	N			DUF866 domain protein (AFU_orthologue; AFUA_2G15510)	8	60.2	6.0883e-132	27.0174	27.8921	27.1802	25.2874	26.1061	25.9997	27.1735	27.8156	28.4693	28.328	28.5555	28.8092	27.426	27.3647	28.334	28.1265	28.5522	27.7079	26.9401	27.8181	27.7489	26.5253	26.054	26.5649	25.5353	25.9585	25.7705
C8VH67	N			L-PSP endoribonuclease family protein (Hmf1), putative (AFU_orthologue AFUA_7G02340)	8	49.7	3.4636e-203	28.181	27.1618	28.0251	28.5222	28.0924	28.0156	29.1143	29.6417	29.5457	29.1809	27.0226	29.1771	27.9415	27.6946	29.3198	28.3441	28.9526	28.5389	29.4471	29.4818	29.7135	29.9061	29.0764	29.448	30.7234	30.136	30.8873
C8VMA9	N			E1 ubiquitin activating enzyme (Eurofung)	8	17	2.5637e-74	27.0466	26.6918	25.9326			26.0078
C8VT43	N			Uncharacterized protein	8	83.9	0	31.5812	31.5295	31.46	31.2508	30.9687	30.8908	31.6274	32.4256	32.0148	31.7851	31.888	30.47	31.3963	31.7611	30.9591	32.1552	33.1169	32.1527	31.807	32.0246	32.3172	32.2213	32.2863	32.0185	30.8846	32.3304	32.2294
P38091	N			Cytochrome c	8	49.6	5.6618e-58	29.8168	29.4527	29.2245	28.2287	28.0721	28.1801	27.1546	25.0887	26.5048	33.8096	30.5547	34.1225	23.8286	22.9468	26.3274								26.13
Q00791	N			Versicolorin reductase	8	34.1	4.3492e-35		24.4729		25.8995	25.7612	28.3492	27.2165	26.5032	26.1312															25.4407	26.376	25.9771	26.271
Q5ATS7	N			Uncharacterized protein	8	19.2	1.8236e-108				24.4773	24.6978	24.8733	25.2959	25.4664			22.5634		25.409	26.1703	25.3689	26.3252	27.3886	26.3458				25.5058	26.3815	25.5635	26.4958	26.8509	26.5655
Q5AVP8	N			Formaldehyde dehydrogenase (AFU_orthologue; AFUA_2G01040)	8	45.4	1.4209e-47	28.0386	28.3028	28.3688		26.3687	27.2552		26.4493	28.1874
Q5AW13	N			HypA-like protein, putative (AFU_orthologue; AFUA_5G03330)	8	24.3	8.1806e-74	25.9616	25.574	25.6964	26.6487	26.5192	26.6818	26.6442	27.2571	26.8035
Q5AX11	N			Expressed flavohemoprotein (Eurofung)	8	22.9	8.6825e-23	27.0102	26.559	27.4651			25.4942				30.0687	26.6447	29.7847
Q5AYH6	N			Glutamine synthetase, putative (AFU_orthologue AFUA_6G03530)	8	24.5	3.5329e-137	22.7849	23.7937	23.3907	23.5976	23.8066	23.279	26.7701	26.9223	25.8766										23.8681	24.1881	24.4986	24.791	26.0074	24.9013	27.6825	27.3354	27.8757
Q5AZE3	N			Uncharacterized protein	8	90	9.0116e-97	29.4084	30.752	30.7474	28.9371	28.5422	27.8644	28.7143	29.0669	24.9009	32.2229	30.2098	31.6078	22.972	25.3693	24.9044	23.7146	26.5358	22.7119	28.9054	30.1546	30.0192		23.5527	22.9068		23.7344	23.1811
Q5B0M3	N			Uncharacterized protein	8	52.9	5.8096e-49							25.5701	26.1672	26.3706		25.5172	27.3869	25.6617	25.8952	24.9505	25.3634	25.5452	25.4797			25.542	26.5884		25.33		25.0931
Q5B3L8	N			Ran specific GTPase activating protein An-RanGAP (Eurofung)	8	27.1	4.227e-148	25.1567	24.7778	23.6543	24.8761	25.4352	26.1366	26.0371	26.3682	25.9129	25.7667	24.9532	24.2838	26.9714	26.6927	26.7189	26.2956	25.3103	27.0407					25.3383		25.984	25.5475	23.2953
Q5B4T1	N		T01.P02	Proteasome component Pup3, putative (AFU_orthologue AFUA_4G07420)	8	63.5	9.4548e-183				26.6742	26.413	26.4507	26.8473	26.4924	26.4352	23.5643	25.2252		28.295	28.2284	25.3494	28.8465	26.5856	29.3978				24.2932	24.6831	24.7902	27.6485	26.9479	26.7201
Q5B7P8	N			UDP-glucose 4-epimerase (Eurofung)	8	31.5	2.224e-63										24.8987	25.3277	25.5498	25.2623	26.5648	25.1035	25.8955	26.9101	25.6361
Q5B831	N			Glutathione S-transferase, putative (AFU_orthologue AFUA_2G00590)	8	58.9	2.873e-140	25.1366	25.3932		25.3399			26.7286	26.5122	26.9349		25.2539		25.9799	26.5094	24.8747	26.9587	27.5258	27.3713		24.8468		26.1462	26.616	25.2763	27.1989	26.9313	28.1274
Q5BH99	N			G-protein beta subunit [Source:UniProtKB/TrEMBLAcc:O74214]	8	29.8	2.9674e-96					25.8292		26.3584	27.1503	27.6075	27.5709	27.1876	27.7236	27.2221	26.7553	27.451	25.8339	25.7924	25.848
Q870G1	N			Saccharopine dehydrogenase [NAD(+), L-lysine-forming]	8	27.2	3.7378e-31	27.3037	27.4234	27.4065		24.9566	25.6063	24.542	25.4197	25.7569	29.4377	28.4431	29.5229	24.6931	24.716	25.9526		23.8185	24.8678
Q9UW83	N			Pyridoxine biosynthesis protein pyroA	8	32.2	1.5219e-79	28.8789	28.6357	28.6504	26.0857	27.3478	26.7248	27.8971	27.517	27.2938	28.8916	27.8408	29.1741	26.0294	25.4563	28.1334	25.2639	25.893	25.2347
C8V6S7	N			Peptidyl-prolyl cis-trans isomerase	7	37.8	5.313e-133	29.6635	29.1908	28.7365	25.7766	26.6103	27.4339	26.0017	26.9241	26.1385	30.4217	27.5945	30.222			25.4192			25.0938
C8V9S3	N			Acetylglutamate kinase (Eurofung)	7	10.1	4.3908e-67	27.1264	27.8905	26.9622	26.9572	28.1355	27.5622	28.0522	27.7784	27.8263
C8VNH3	N			Sodium ion P-type ATPase (Eurofung)	7	10.8	1.3232e-106	23.5988	24.3547	24.0061	23.8881	24.4753	24.6531	24.1278	24.9019	26.4991	23.5998	25.8129		25.7472	25.7995	23.9398	24.5534	24.8173	24.7838				24.9157	24.6638	25.2298	23.7946	25.9035	24.2011
C8VNW8	N			Phosphoserine aminotransferase (Eurofung)	7	29.5	1.1835e-73	26.6528	27.1249	26.6407	24.7358	25.4588	26.0309	25.6565	25.6417	25.3634
C8VRK6	N			Pyruvate dehydrogenase E1 component, beta subunit (Eurofung)	7	26.1	2.8343e-34										26.9944	29.0966	28.5256	25.8208	27.8577	24.4797	24.4449	25.2136	23.3742			27.1358	26.7851	25.4677	26.4684
G5EAZ2	N			Thiamine thiazole synthase	7	30.2	3.747e-43	26.2013	26.5142	26.9936		25.2671	25.5386	26.095	25.9523		28.804	26.1922	27.771	25.5631	25.4459	24.4983	24.5816	25.6618	25.288
P05326	N			Isopenicillin N synthase	7	32.6	2.7112e-70	26.7201	26.0857	26.0712	26.0181	26.487	28.1199	26.4963	27.3023	28.1954				25.7938	25.7464				25.9542
P11977	N			Phosphoglycerate kinase	7	22.3	2.7992e-21	25.3327	25.9609	25.3777		24.8326				25.7116	30.574	26.4754	29.0603	23.9563		24.0303
Q5AQG4	N			Uncharacterized protein	7	15.1	4.523e-22													24.3725	24.5751		23.5006	22.9792	23.1402
Q5AQK5	N			2,4-dihydroxyhept-2-ene-1,7-dioic acid aldolase (AFU_orthologue AFUA_1G11530)	7	38.1	1.2583e-118	24.8738	25.2406	23.8108	26.4568	26.633	26.6921	27.8373	28.4154	28.7102	23.0676	27.1637	23.1286	27.2852	26.4844	24.712	27.8505	26.3635	28.3793			23.6577	26.2973	27.9395	26.6851	28.4711	28.8129	28.6599
Q5ASN8	N			Putative peroxiredoxin pmp20	7	49.4	4.023e-53	29.4048	29.9669	30.3429	24.1483	25.2822	26.066	24.2223	23.3433		30.4936	27.2321	30.6031	22.3631	21.9226	21.9343				24.516	27.3814	25.0112	24.3947	22.8597	24.4507		23.4057	23.7974
Q5AVD8	N			Single-stranded DNA-binding protein	7	50.3	9.562e-291					25.0728	24.2848	27.0762	28.5816	27.7479	29.2423	25.6037	25.9118	28.5671	28.2188	29.6076	29.2213	26.9105	29.3415		24.6487	24.6305				27.8075	27.804	27.1083
Q5AW46	N			Uncharacterized protein AN7484	7	41	6.7877e-39	26.4002	24.8132	26.1006	24.8873	25.3023	25.9225	25.8008	25.9062	26.6193	25.9878	26.5819	25.984	26.1585	27.0421	27.6976	24.8291	25.6872	25.7162
Q5B1G4	N			Kynurenine aminotransferase, putative (AFU_orthologue AFUA_4G11190)	7	24.4	6.7489e-40																			25.498	26.3176		25.6295	25.9514
Q5B1T3	N			3,4-dihydroxy-2-butanone 4-phosphate synthase	7	52.4	6.604e-160								25.7929		24.6189	25.9642	25.1478	24.813	25.3541	25.0533	25.8326	27.0466	25.4462		24.7476		25.2283	27.0311	24.8996	24.8439	25.8067	25.9462
Q5B5W6	N			ADP,ATP carrier protein (Broad)	7	20.9	1.5671e-41	25.5771	26.0192	24.836	27.9175	28.2985	28.5669	25.8635	25.7817	26.2471	30.8302	27.963	30.0565	26.7562	25.4208	27.2932	24.2326		23.9477				24.0766	26.6963	24.3795		25.3789
Q5B7I1	N			UPF0075 domain protein (AFU_orthologue AFUA_4G14600)	7	22.6	1.5005e-47											25.7712	25.1617	25.4358	26.1999	25.6229	26.1335	27.3624	26.4153
Q5BB55	N			Nucleoside-diphosphate-sugar epimerase, putative (AFU_orthologue AFUA_5G07170)	7	33.9	2.0669e-60	26.7627	26.2644	25.7383				25.0101				25.6517		25.6349	26.4105	25.9286			25.058
Q5BB95	N			Endodeoxyribonuclease (Eurofung)	7	29.6	8.2578e-39		24.3716		25.2116	26.6074	26.2024	25.7785	25.9572	25.104		27.5421	25.7248	25.224	24.5253	25.9831
Q5BC39	N			Asparaginase (Eurofung)	7	21.7	1.6351e-184							25.0103	25.6324	26.3705				25.1482	25.0436		25.2181	25.3737	25.9009							25.3008	26.1202	26.9861
Q5BD37	N			Hypothetical fumarate reductase (Eurofung)	7	11	1.2198e-19		26.4507	26.3141	25.7732	25.9906	26.087			26.2075	27.2967		27.1695
Q5BE08	N			S-adenosylmethionine synthase	7	19.1	2.909e-19	26.1239	27.1792	26.6775	25.1964	26.0932	25.8438	25.1891	24.8683	26.4836	29.5353	25.5916	28.8622		23.8898	24.5356		24.0684	22.9633
Q5BE79	N			Carboxy-cis,cis-muconate cyclase, putative (AFU_orthologue AFUA_6G11580)	7	25.8	2.8467e-37											26.5057		25.0381	25.1848	24.681	24.2308	25.279	24.6915				24.9145
Q5BF10	N			Mitochondrial phosphate carrier protein (Mir1), putative (AFU_orthologue AFUA_1G15140)	7	29.3	2.9966e-16										29.8475	24.8153	28.5307	24.8521		24.0127
Q5BGM9	N			Uncharacterized protein	7	22.7	4.0964e-28	23.7996	24.1258	24.1645		24.9865	25.3163	25.5117	27.7069	28.7209	25.2833		24.8992	26.3814	25.9899	27.913	25.9538	25.0382	25.5719
Q96WX8	N		M24.A09	Probable Xaa-Pro aminopeptidase pepP	7	14.8	1.4547e-21	26.3061	26.6444	25.6445	24.8055	25.5319	26.6756	24.7623		23.7908	26.433	26.8192	25.6788	26.3516	25.8819	26.5717	24.7658		25.2595	24.236			25.0815	25.7334	25.5659		23.5124
Q5BDF1	N	AA3		Choline oxidase (CodA), putative (AFU_orthologue AFUA_8G04090)	7	19.4	3.5917e-53	25.3717	26.0814	26.3244	24.865	25.1488	25.0669	25.9056	25.0992	26.16	25.4633	26.7011	25.7175	25.2272	24.776	25.3171	23.9849	24.1435	24.9776		24.4091		25.0666	25.0184	25.062	25.214	25.2793	26.6241
G5EB74	N	GT2		Uncharacterized protein	7	6.3	1.0198e-78	26.3869	26.6882	26.6671	26.1745	26.5357	26.4468	26.3826	26.3719	26.835		25.3888		27.0894	27.2828	26.3556	26.9695	26.9814	26.5329	26.0181	26.6891	25.6174	26.4431	26.4449	26.1869	25.8224	26.3765	25.8506
C8V0H6	N			Malate dehydrogenase, NAD-dependent (AFU_orthologue AFUA_6G05210)	6	25.5	4.9163e-61	27.5972	27.1017	27.4713		24.5009	24.7828	25.7359	25.2139	26.1114
C8V475	N			Phosphoserine phosphatase, putative (AFU_orthologue AFUA_4G12730)	6	39.8	2.4848e-18	26.2639	26.1179	25.9169			24.7544				27.4259	27.8303	27.6944		24.5367
C8V6E0	N			Allergen, putative (AFU_orthologue AFUA_5G01440)	6	52.1	5.8845e-37	27.8286	27.1367	27.0064	25.3305	25.3778	26.5594	25.9595	25.5899
C8V7G7	N			L-PSP endoribonuclease family protein Brt1, putative (AFU_orthologue AFUA_5G03780)	6	57.8	6.5579e-116	24.1367	26.1101	24.0286	25.7379	25.1521	25.3718	27.9128	28.0948	28.2758	24.2277	25.1159	24.4081	29.6875	29.671	29.3626	31.2808	30.8815	31.0873	24.1887	23.6136	24.118	28.5415	28.36	28.675	29.8383	30.0454	30.2268
C8V969	N			Branched-chain-amino-acid aminotransferase	6	18	1.4262e-17	26.2207	26.8485	26.2315		25.1739	25.2843				26.4367	25.3498	26.6564
C8VA57	N			Dienelactone hydrolase family protein (AFU_orthologue AFUA_6G01940)	6	24.6	2.8231e-26	26.6072	26.7023	27.0416	25.1044	25.9283	26.712	26.7167	26.3342	24.8509	25.7713	25.0444	26.5565	24.2931		25.3155
C8VDG7	N			Polyubiquitin binding protein (Doa1/Ufd3), putative (AFU_orthologue; AFUA_5G08370)	6	13.2	2.4686e-132	26.816	27.2644	26.9547	26.5231	26.7817	26.2066	28.2173	28.4932	28.3765	25.9371	26.8479	25.7804	27.2114	27.2955	27.6441	28.13	28.4653	28.0268	25.5675	26.5162	25.9424	26.2306	27.3795	26.4526	27.8392	26.9711	27.6285
C8VDH1	N			Aldo-keto reductase, putative (AFU_orthologue; AFUA_5G08290)	6	23.3	1.5893e-10	25.4001				25.2204	25.1952	25.7607	24.8443	25.2382
C8VJ65	N			Uncharacterized protein	6	12.2	8.951e-50										28.8708	28.2119	28.6382	25.9185		25.6145
C8VN64	N			ATP synthase subunit beta	6	16	2.859e-24										29.348	25.7168	27.1357
C8VST7	N			Uncharacterized protein	6	53.6	1.4299e-131	26.5995	26.8429	26.4158	27.4747	27.0812	28.13	28.085	28.281	28.4099	26.857	26.7367	26.4366	28.3666	27.7471	27.0938	27.4583	26.9939	27.8935	26.2146	26.4001	25.8847	27.8212	28.5897	27.5268	28.1622	28.1172	28.2237
C8VUB6	N			6-phosphogluconolactonase, putative (AFU_orthologue AFUA_1G02980)	6	28.7	6.7477e-77	26.7188	27.0336	27.0655		24.1219	24.8634			25.4452	26.9223	27.0558	27.2665			24.8426
G5EAY6	N			Superoxide dismutase	6	37.2	2.289e-167	26.3308	26.0958	25.3404	25.5527	27.1689	28.051	27.0615	28.2807	29.4622	25.0767	26.3025	24.9081	28.3825	25.9128	30.4634	26.4984	25.4017	28.0003	24.989	25.1483			25.9601	24.247	27.8032	27.4039	28.3045
O59922	N			cAMP-dependent protein kinase regulatory subunit	6	23.3	1.2995e-18			24.3807	24.944	25.8876	26.079	24.6788	25.0274	25.3364
P20359	N			Actin, gamma	6	24	2.8199e-24										29.3185	24.8108	28.6726	23.9857		25.7524
P60204	N			Calmodulin	6	41.6	4.8445e-45										30.1669	26.8874	29.8992								27.0791	28.0091
Q5AQB6	N			D-isomer specific 2-hydroxyacid dehydrogenase family protein (AFU_orthologue; AFUA_6G10090)	6	22.2	2.5287e-97	25.3372	25.5164	24.9724	25.7846	25.9296	25.7359	27.1094	27.3877	28.5761
Q5ASB1	N			Short chain dehydrogenase (Eurofung)	6	22.8	6.8647e-35	26.7071	27.6058	26.7453	26.2728	26.578	26.0876	26.5463	26.2294	24.9181		25.6214	24.2665	24.8182	25.9178	24.914	26.0275	26.6009	25.6179	26.1771	25.7745	25.0324	26.599	26.8542	25.8538	26.974	26.1685	26.9637
Q5ASJ3	N			MSTA protein [Source:UniProtKB/TrEMBLAcc:Q8J220]	6	11.2	6.464e-42	24.6806	24.5009		26.9282	26.5506	27.3729	28.6006	29.3288	30.4514	26.8212			26.7577	27.4477	28.1919	26.7982	27.5143	27.0319				26.4899	27.0552	26.6221	27.4338	28.7386	28.1134
Q5AUB2	N			Cytochrome c oxidase subunit Va, putative (AFU_orthologue AFUA_5G02750)	6	47.1	1.5376e-37			24.4302	25.5162	25.8306	26.2331	25.8817	25.9493	25.6673	26.0159		26.7547
Q5AV04	N			Branched-chain amino-acid transaminase, putative (Eurofung)	6	25.6	3.0379e-18	25.1761	26.0797	26.407							25.395	26.7537	27.0861		23.8714			24.2833		26.0371	25.8703	25.7755
Q5AWL4	N			Putative uncharacterized protein	6	22.1	3.4941e-32											26.5086		24.5673	24.9579	25.0978	24.4072	25.3827	24.4441	25.2869	25.4799		25.5952	25.9624	25.3511	25.6914	25.2911	25.2238
Q5AZP6	N			Siderophore biosynthesis acetylase AceI, putative (AFU_orthologue AFUA_3G03400)	6	18.3	4.3792e-60	24.8883				26.2848	25.3472	26.377	27.0892	25.7451																		25.5914
Q5B0E4	N			NADP(+) coupled glycerol dehydrogenase (Eurofung)	6	26.4	7.5287e-44	26.7585	25.4928	25.5765	25.7007	25.4775		26.5904	25.9522
Q5B0F5	N			Mannitol-1-phosphate 5-dehydrogenase	6	18.1	2.0215e-23	24.2991	24.8082	24.6702	23.5789	24.5434		25.7678	26.5074	26.3447	29.05	23.8797	28.5853			24.5542
Q5B411	N			Uncharacterized protein	6	7.7	3.0567e-51											24.538		25.8827	25.8606	25.5144	24.8017	25.0308	25.6812				25.5428	24.8259	24.6699	25.8218	25.5557	25.8947
Q5B622	N			Hypothetical O-methyltransferase (Eurofung)	6	22.6	7.0279e-41											25.2377		25.2414	25.9399	25.6153	24.8717	24.8975
Q5B630	N			Polyadenylate-binding protein, cytoplasmic and nuclear	6	8.9	1.3896e-20										29.9672	26.2798	29.1503	24.873		24.7781
Q5BBL1	N			Cytochrome b5, putative (AFU_orthologue AFUA_2G04710)	6	51.5	5.6595e-101	25.9351	27.5983	27.2355	26.7074	26.4079	26.3083	26.7243	27.668	27.3843		27.4808		27.2087	26.5378		25.5544	26.1498	25.486	25.2448	25.4671	25.8246	28.9713	28.7194	28.8145	28.1803	28.6043	28.9807
Q5BCU1	N			Thioredoxin, putative (AFU_orthologue AFUA_4G09090)	6	21.8	4.0968e-74	25.2517	25.1629				25.3513	26.0241	25.6441		25.8012	26.5268	26.8243	25.1757	24.8569	27.6083	24.5024	25.6709	24.8939				24.6939	25.8288	24.9839	25.4101	24.7579	26.6508
Q5BDK2	N			Uncharacterized protein	6	26	5.6864e-19	27.0403	25.0814	25.2158	24.7597	24.7841	26.2963	24.9223	25.4482	27.3666
Q5BFN9	N			Translationally-controlled tumor protein homolog	6	51.4	5.5073e-62	27.8835	28.2837	27.7106			25.8754		26.1164	26.1677
Q96V52	N			Glutamine synthetase	6	19.6	2.4019e-18										29.7764	28.0163	29.6926			28.5325
Q9C3Y4	N			GTP-binding protein rhoA	6	43.5	2.2899e-49							26.2902	26.9354	27.3246			27.0171	25.807	26.6663		25.9783	25.4469	25.755	24.368			25.1873	26.0066	25.2621		27.0448
C8VER6	N	AA3		Glucose-methanol-choline oxidoreductase (Eurofung)	6	12.2	2.6646e-19	24.846	25.0691	23.7462				24.4912	24.837	24.9435				22.7342				23.7683	22.8284
Q5B066	N	CE12		GDSL Lipase/Acylhydrolase family protein (AFU_orthologue AFUA_2G08920)	6	34.6	3.5177e-111	27.4091	27.6107	27.4855	26.0898	26.8961	27.4827	27.6516	27.8315	26.6549		26.8306		25.6291	25.5992	26.6907	24.4984	25.5651	24.9558	25.2841	26.3234	25.4995	25.6181	27.4563	25.3299	26.4255	25.6821	26.6815
Q5ASX4	N	CE4		Hypothetical polysaccharide deacetylase (Eurofung)	6	31.7	1.6551e-165							26.1884		27.1205		25.8136		26.6442	26.6464	26.0913	27.5021	28.0135	26.9181	25.2185	25.4314		25.9213	27.1545	26.1318	27.5991	27.8384	26.8218
C8V1N7	N			Elongation factor 3 (Eurofung)	5	6.2	4.9356e-10										28.1212		27.9351
C8V2I1	N			Hydroxyacylglutathione hydrolase, putative (AFU_orthologue AFUA_5G12840)	5	24.8	9.1598e-45		25.4912	26.1553			25.1962	25.7214	25.5004	25.9757	25.7995	26.6802	26.0173	25.3706	25.0686	25.0512	24.6241	25.3786	24.8128					25.2115		24.9995		25.1906
C8V496	N			Predicted phosphoacetylglucosamine mutase (Eurofung)	5	11.9	5.8955e-15										27.507	26.5434	26.2645	24.8643	24.8434	25.522
C8V9W3	N			Metallo-beta-lactamase superfamily protein (AFU_orthologue AFUA_3G07630)	5	41	5.6401e-71					23.9749	24.9539	25.0352	25.7138	26.5272				25.232	25.2082		26.3929	26.6854	26.332				25.011	25.7505	24.9689	26.7223	26.7301	26.3233
C8VBS0	N			ABC transporter protein [Source:UniProtKB/TrEMBL;Acc:Q96VK5]	5	5	4.9263e-11																					26.1103	26.6929	27.5915	26.6432	27.7517	26.9627	26.3934
C8VD28	N			Quinone oxidoreductase, putative (AFU_orthologue; AFUA_1G02090)	5	20.8	3.74e-22		25.4648					25.8616	26.1666
C8VHC4	N			Uncharacterized protein	5	22.2	6.8808e-39	24.9385	24.8269	24.0059	24.7566	25.4546	25.089	26.0801	25.3233	25.1647	25.3783	25.6555	26.6602	23.9524		24.2491
C8VIF1	N			Stomatin family protein (AFU_orthologue AFUA_3G13440)	5	16	8.8742e-13	25.3726	24.9222	24.7759	27.5159	27.1528	27.545	28.3484	27.8257	27.4035							26.2087						25.5826	26.5287			27.8555	25.651
C8VJR7	N			Polyketide synthase, putative (JCVI)	5	3.2	1.4003e-28		22.5215	26.3174
C8VKI3	N			Arginosuccinate synthetase (Eurofung)	5	11.8	4.44e-11										27.9381	24.3561	27.7425
G5EB17	N			Uncharacterized protein	5	30.5	9.4776e-55							27.0884	27.5916	27.2524	31.4141	30.7387	33.0451	26.4151	24.654	28.6982	24.7409	24.6709	26.273	24.1792	25.4442	26.1364	26.113	28.0453	27.5936	26.7595	28.4345	27.6788
C8VSG1	N			Uncharacterized protein	5	46.5	2.757e-88	26.824	25.6433	25.5189	26.6863	26.6591	26.5029	26.9657	27.1689	27.0876	26.7568						25.3556	25.0617	26.2878				24.7204	25.8522	25.2588	26.2092	26.9478	26.9134
C8VT28	N			60S ribosomal protein L6 (AFU_orthologue AFUA_1G11130)	5	29.8	9.7862e-16	23.4157	22.8862	22.6647	24.0195	24.6084	25.0782	23.5066		24.2294
Q5AUI6	N		M16.982	A-pheromone processing metallopeptidase Ste23 (AFU_orthologue AFUA_5G02010)	5	4.4	1.7358e-32	24.2927	24.5645	24.2125		24.4218	24.2675	24.8468	25.1186	25.0115	24.421	24.7145		24.1583	23.5456	24.2254			24.6297				23.3313	24.6675			24.869
Q5AUW9	N			Uncharacterized protein	5	28.4	7.9179e-56													25.728	25.8903	25.1885	26.1192	26.3641	26.6301							26.9854	25.8309	26.3992
Q5AZQ3	N			Aminotransferase family protein (LolT), putative (AFU_orthologue AFUA_2G13295)	5	14	1.6794e-47	26.1715	25.6351	25.0101		25.5095	27.6854	24.6999	25.1141	25.7694
Q5B0M6	N			Acyl CoA binding protein family (AFU_orthologue AFUA_2G11060)	5	45.1	4.8136e-12										28.2272	25.0047	29.9915	24.64	24.8034
Q5B1G1	N			ADAM family of metalloprotease ADM-B (AFU_orthologue AFUA_4G11150)	5	6.2	6.7038e-83	26.5438	26.2807	26.4884	27.275	27.5617	26.8833	27.7138				26.7244	25.4052	27.7535	27.3612	27.5184	28.0816	27.8631	27.2977	26.4968	26.6005	26.2358	27.3825	27.2804	27.3722	27.7432	27.8676	27.6422
Q5B3S3	N			Uncharacterized protein	5	22.4	1.3094e-132	30.7494	30.5627	30.8159	30.8144	31.0727	30.0737	30.3499	30.7266	29.7667	31.0876	32.5075	30.3161	29.3075	27.8035	30.6436	27.1098	26.5198	25.7494	28.5002	31.365	30.9596	29.2612	28.1626	29.1784	27.5574	29.1488	28.451
Q5B3S7	N			RS9_PODAN 40S ribosomal protein S9 (S7)	5	18.7	7.9246e-11	23.9322	23.8364	24.0154	24.0593	24.582	25.6166		25.2638	26.348	27.8292		26.7665			24.5855
Q5B7I7	N		T01.986	Uncharacterized protein	5	31.6	7.8593e-30											26.0077		26.0698	25.7168	26.7082	26.1946	26.4817	26.4108
Q5B9C7	N			Transcription regulator PAB1642, putative (AFU_orthologue AFUA_3G11955)	5	21.8	2.359e-20													23.914	25.2124	23.4205		24.0235
Q5BAJ8	N			Chaperonin, putative (AFU_orthologue AFUA_6G10700)	5	49.5	1.5921e-30	25.4655	24.6118	24.3363	27.7839	28.2367	28.2356	26.8433		28.5923	28.9864	27.9158	28.425	29.2529	27.7979	31.3585	28.7714	25.5443	29.0456				26.7229	27.3424	25.8166	29.2838		29.5909
Q5BD33	N			Uncharacterized protein	5	17.9	1.3714e-31	22.8786	25.3466	22.3731
Q5BE68	N			Eukaryotic translation elongation factor 1 subunit Eef1-beta, putative (AFU_orthologue AFUA_1G11190)	5	39	3.2838e-145	28.8234	29.0966	28.3953	25.7739	25.6328	28.5133	26.6694	26.4023	26.7831	32.3737	29.9351	32.6077	24.0122	23.825	25.7139		25.3054	23.5398					25.5732
Q5BH96	N			Ran-specific GTPase-activating protein 1, putative (AFU_orthologue AFUA_5G12180)	5	27.3	1.1885e-33										31.5456	25.5825	29.6271	25.0822		25.7484	25.1776	24.9596	24.9058
Q5BF92	N	CE1		Epoxide hydrolase, putative (AFU_orthologue AFUA_5G08810)	5	20.1	3.996e-74				24.2292	24.9409	24.8579	26.3443	26.9363	27.84
Q5AYW2	N	CE4		Polysaccharide deacetylase family protein (AFU_orthologue AFUA_6G05030)	5	16.9	6.6695e-48													25.8998	25.999	26.0539	27.2318	26.5038	26.7455
C8V1L4	N			Uncharacterized protein	4	30.5	2.7136e-11			23.8793			24.026	24.0012	24.4368	25.9862
C8V333	N			Fatty acid activator Faa4, putative (AFU_orthologue AFUA_2G09910)	4	8.9	4.056e-26											24.021		24.3188	25.0583				23.8033
C8V4J7	N			Uncharacterized protein	4	69.4	3.3669e-143	29.1667	29.3894	28.9389	26.4968	26.3859	27.5462	26.3118	26.8078	27.0047
C8V6B1	N			Phenylalanine ammonia-lyase	4	9.3	2.3887e-18							25.6703	26.4979	26.1393													25.523	25.255	25.3515	26.156	25.2678	26.6164
C8V7J9	N			HIT domain protein (AFU_orthologue AFUA_6G12680)	4	24.8	2.4984e-20	25.3853	26.27	25.0388	24.7648	24.3323	25.4748
C8V9G3	N			Uncharacterized protein	4	18.5	2.9664e-41	25.8931	25.5331	25.2293	25.4512	25.6772	27.3603	25.888	26.3938	26.3746
C8VCB7	N			FGGY-family carbohydrate kinase, putative (AFU_orthologue; AFUA_4G04680)	4	11.3	2.8468e-21	24.7701					25.1822							25.4815	25.5224	24.7635	23.7461		24.1378
C8VGD6	N			Small GTPase RanA [Source:UniProtKB/TrEMBLAcc:Q6T4V9]	4	21.4	4.7016e-13	25.03	24.9842	25.5389
C8VHU0	N			Short-chain dehydrogenase/reductase, putative (AFU_orthologue AFUA_6G03370)	4	16.8	1.5818e-15								25.2535	26.2455
C8VIU7	N			Coatomer subunit alpha	4	4.6	7.0607e-14					25.2745
C8VK50	N			UDP-glucose pyrophosphorylase (EC 2.7.7.9) [Source:UniProtKB/TrEMBLAcc:Q5I6D1]	4	12.1	5.5727e-06	25.1077	24.2145
C8VK55	N			Cystathionine gamma-synthase (AFU_orthologue AFUA_7G01590)	4	12	7.8652e-14	25.35	26.02	25.0411	23.7087	24.1563	24.0644					26.3464	24.3781	24.1568	24.8183	24.3342	23.0212	24.0559	23.3727	24.526	24.1213	24.6787		24.2608	24.3497
C8VMV2	N			Glutathione synthetase, putative (AFU_orthologue AFUA_5G06610) (Fragment)	4	18.1	1.034e-81	24.9435	25.0489	25.1036		25.3606	25.367	25.5324	25.6459	25.8902		26.2916											25.1432	25.2441	25.0841	25.1373	25.116	26.3666
C8VR28	N			Short chain dehydrogenase/reductase family (AFU_orthologue AFUA_5G12480)	4	16.4	1.4031e-25	25.1831	25.4948	25.2762	25.1548	25.5285	24.9436	26.6225	25.8564	24.7423													25.8468	25.1783	25.7463	26.0932	24.8181	26.3523
C8VRT1	N			Coatomer subunit epsilon, putative (Eurofung)	4	25.4	6.2107e-71	25.6591	25.7959		26.2975	25.9911	26.082	26.7754	26.8364	26.216													25.9839					26.4746
C8VTU7	N			Carnitine acetyl transferase FacC [Source:UniProtKB/TrEMBLAcc:O13363]	4	4.1	2.0702e-07										28.0141	25.1658	26.6029
P29429	N			Thioredoxin	4	41.8	3.7134e-14	27.6509	25.7068	28.0451			26.5298	23.9838			31.0488	24.8263	31.3987
Q5AQG5	N			60S ribosomal protein L9, putative (AFU_orthologue AFUA_1G09100)	4	23.4	2.3703e-15	26.1043						25.7597			27.3069	26.3996	26.7478			25.0538
Q5ATE5	N			Uncharacterized protein	4	5.6	9.2794e-18											26.0562		25.5618	26.282	26.4522	26.3765	27.2286	26.399
Q5AX03	N			WW domain protein (AFU_orthologue; AFUA_4G03322)	4	19	1.8306e-25										30.5948	28.1078	29.9736	25.7144	24.4886	27.3614	24.0251		24.1961
Q5AXH7	N			60S ribosomal protein L13	4	15.5	4.8673e-06										28.397	23.497	27.0227	23.2571	22.4814	23.804
Q5AZD4	N			Hypothetical dihydroxy-acid dehydratase (Eurofung)	4	7.5	2.1908e-15	25.4717	26.604	26.2429		25.0017	25.0209
Q5B0C6	N			Actin cytoskeleton protein (VIP1), putative (AFU_orthologue AFUA_2G10030)	4	25.6	3.1988e-48										29.1252	27.9629	29.0456
Q5B1D4	N			3-ketoacyl-coA thiolase peroxisomal A (AFU_orthologue AFUA_4G10950)	4	12.5	2.0213e-14	24.6599	24.2641	25.4631	23.0922	23.4871	24.6375
Q5B1H4	N			Vacuolar ATPase 98 kDa subunit, putative (AFU_orthologue AFUA_4G11300)	4	6.1	1.226e-24									26.5106
Q5B1K9	N			Oxoglutarate dehydrogenase (Succinyl-transferring) (Eurofung)	4	4.8	1.0764e-05										26.6333		26.0659
Q5B2K4	N			Uncharacterized protein	4	17.1	6.428e-32	27.5168	27.3363	27.6709	26.73	26.8022	27.3429			29.2862	30.0074	28.799	29.8885	28.3216	28.5799	28.1478	27.5231	27.9095	27.5879	27.0851	27.3871	28.9472	27.0406	27.4736	26.7114		28.0094
Q5B2N6	N			ABC transporter (Eurofung)	4	4.7	3.0564e-10													25.6578					25.8536
Q5B2V8	N			Adenylate kinase	4	15.4	9.4106e-17	25.6647	25.0673	24.9121			25.2883				28.1145	26.3197	28.6983
Q5B3V8	N			Deoxyribose-phosphate aldolase, putative (AFU_orthologue AFUA_3G06590)	4	12.7	3.2317e-27	25.544	26.0118	25.1699	24.939	24.7994	25.3221	24.8122
Q5B4E7	N			Peptidyl-prolyl cis-trans isomerase D	4	12.4	2.8755e-69	28.4186	29.138	28.7261	29.3001	29.8465	29.5781	30.0592	29.9803	30.23	26.5507	28.1587	27.2901	28.237	28.9619	27.3406	29.8113	30.1978	29.7023	27.649	27.7367	28.1621	28.3333	29.5584	28.2984	30.3636	29.8971	30.2036
Q5B5U3	N			Uncharacterized protein	4	17	1.6234e-12										28.059		27.1262
Q5B6F6	N			Raffinose synthase protein Sip1, putative (AFU_orthologue AFUA_4G08250)	4	5.4	1.6149e-74						25.0116		25.4885	26.8638
Q5B7J9	N			Uncharacterized protein	4	44.3	7.2244e-195	30.0605	30.3751	30.0526	26.7235	28.0159	28.0135	27.3461	27.2916	26.8915	31.5386	31.8604	32.3353	24.0566	25.7225		23.3444	25.5778	23.9935	31.2036	31.7349	32.7161	29.1864	29.2446	29.6562	25.5047	25.3443	25.6613
Q5B8E6	N			Aldose 1-epimerase, putative (AFU_orthologue AFUA_3G13240)	4	8.9	1.7144e-29																				26.245	27.8259
Q5BEI3	N			Heat shock protein (Eurofung)	4	6.2	2.1819e-09	24.0073	24.3208	24.978
Q5BFD3	N		M16.003	Mitochondrial-processing peptidase subunit beta, mitochondrial [Precursor] (Eurofung)	4	8.4	4.1909e-17				23.8988	23.9514	24.2505			25.5315
Q5BGK0	N			Indoleamine 2,3-dioxygenase pyrrole 2,3-dioxygenase (AFU_orthologue AFUA_5G01450	4	12.4	2.7051e-43					25.1608		26.0867	26.4252	25.8312									24.9136
Q5B8C4	N	AA3		Uncharacterized protein	4	6.8	4.7992e-07	24.071	25.3171	24.0838		23.2095	23.1508
C8VU49	N	GT35		Phosphorylase	4	4.9	4.8595e-11	25.1517	24.0745	23.5237
C8V0A2	N			Uncharacterized protein	3	5.5	9.5916e-11										25.1842	24.641	25.4614
C8V202	N			60S ribosomal protein L3 [Source:UniProtKB/TrEMBLAcc:Q9UV31]	3	6.4	1.3397e-40	24.6607	24.4807	24.3946	25.7019	27.3357	27.3505	25.9286	27.0107	26.2772
C8V287	N			ThiJ/PfpI family protein (AFU_orthologue AFUA_5G01430)	3	15.2	1.0925e-08	27.6326	27.5152	26.4846	27.3537	27.4265	27.1248	26.8931	27.3202	26.3178
C8V2R7	N			Uncharacterized protein	3	72.5	4.8401e-35				25.4189	25.3172	25.3156	25.8933	26.2389	26.7793
C8V2R8	N			Uncharacterized protein	3	11.8	7.8964e-07																		20.889
C8V3P5	N			Ubiquinol-cytochrome c reductase complex core protein 2 (Eurofung)	3	8.9	5.0773e-24						25.2167		26.0848	27.2535
C8V3Q0	N			Uncharacterized protein	3	16.1	3.8476e-11				24.1806		24.4819	25.316	25.7343	28.401
C8V3Z5	N			GTP-binding protein ypt1 (Broad)	3	17.4	1.7362e-12						25.4419			26.0497
C8V4D5	N		M28.A05	Probable zinc metalloprotease NFIA_018760	3	3.8	3.2088e-06													24.896	24.8866		24.3661		24.2203
C8V6A6	N			Mitochondrial cytochrome b2, putative (AFU_orthologue AFUA_4G03120)	3	8.6	4.8471e-13																			24.9656		25.7233	25.4941		25.6788
C8V742	N			Septin [Source:UniProtKB/TrEMBLAcc:Q9C1M2]	3	8.1	2.8439e-05										27.1186	24.4448	26.4445
C8V784	N			Uncharacterized protein	3	12.6	1.285e-08	23.973	24.1923				23.5256
C8V8H7	N			Hypothetical bifunctional AICARFT/IMPCHase bienzyme (Eurofung)	3	5.5	9.5166e-06												25.0545
C8VA95	N			Mandelate racemase/muconate lactonizing enzyme family protein (AFU_orthologue AFUA_1G05520)	3	12.3	3.9395e-17													24.1284	24.4034	24.421	24.3787	26.3168	24.6356
C8VAM4	N			40S ribosomal protein S4, putative (AFU_orthologue AFUA_3G06840)	3	12.3	9.1339e-06	23.8788			23.8027	23.8903	24.4493
C8VB12	N			Septin [Source:UniProtKB/TrEMBLAcc:Q9C1M3]	3	7.9	8.3086e-06										28.2942		26.2121			24.7842
C8VCR9	N			Mitochondrial succinate-fumarate antiporter (Eurofung)	3	9.9	5.8646e-06										27.3719		25.0769			23.9631
C8VE96	N			Pyruvate decarboxylase, putative (AFU_orthologue AFUA_6G00750)	3	8.2	8.7525e-07	24.7434	25.0628	24.5314
C8VFD4	N			6,7-dimethyl-8-ribityllumazine synthase	3	31.4	2.9453e-82	26.1872	25.5786	25.8134	25.7945	26.4763	26.5155		25.8292	25.6944		27.8443											27.1061	26.3685	26.905	26.2998		26.0716
C8VFV2	N			N-acetyltransferase family protein, putative (AFU_orthologue AFUA_4G10930)	3	12.2	1.829e-19									25.9944
C8VG03	N			Co-chaperone (Eurofung)	3	11.6	7.4391e-06						23.0855
C8VI98	N			MFS myo-inositol transporter, putative (AFU_orthologue AFUA_4G01560)	3	7	4.4121e-44					23.3753	23.6651		24.1242	27.6442
C8VIX5	N			Isocitrate dehydrogenase [NADP]	3	6.3	6.5153e-06										27.6235	24.63	28.1237
C8VIY5	N			Glycine-rich RNA-binding protein, putative (AFU_orthologue AFUA_3G08580)	3	30.5	1.4575e-10					25.37	25.1907	24.8937	24.8072	24.9181
C8VN66	N			Uncharacterized protein	3	30.5	9.6208e-13	28.2327	27.0981	26.8165	25.5502		26.7189				27.1648	26.1066	28.5458
C8VQK3	N			Hydroxymethylbilane synthase, putative (AFU_orthologue AFUA_5G11760)	3	12.4	1.8131e-17	23.6239	24.8049	23.4929		23.157	23.7433	23.4279
C8VTC4	N			Ribosomal protein	3	12.4	1.9303e-18	24.3826		23.7836	24.217	24.8842	25.3442			26.5948	28.6337	24.9909	26.1558			24.3753
C8VUJ2	N			60S ribosomal protein L12 (AFU_orthologue AFUA_1G03390)	3	22.4	2.586e-08		23.8831		24.4061	24.5574	24.5197	24.4239	24.8384	26.6428
G5EAX7	N			Uncharacterized protein	3	6.5	0.00010813										26.6122		27.3262			25.0457
P22360	N			Pyruvate kinase	3	6.3	5.1395e-07					23.801
P23750	N			Histone H4.1	3	31.1	2.2426e-07					26.1944	26.1504	25.479	25.7355
P50867	N			Cysteine synthase	3	14.1	3.551e-06												26.1098
Q00743	N			Guanine nucleotide-binding protein subunit alpha	3	9.3	8.0896e-22										27.1066		26.6098	24.7203	25.541	26.4294
Q5ARF6	N			Heat shock protein (Sti1), putative (AFU_orthologue AFUA_7G01860)	3	6.4	3.1986e-08										28.4315		28.4844
Q5ARV8	N			Uncharacterized protein	3	5.5	1.2242e-10																				22.8716	23.8326	23.1646	23.2321			25.5824	23.083
Q5ASA6	N			Eukaryotic translation initiation factor 6	3	22.3	2.4257e-50	26.0601	25.8384	25.2594		25.1327	25.9899	25.6817	25.833	25.675
Q5ASL0	N			Phosphoglycerate mutase family protein (AFU_orthologue AFUA_6G02600)	3	11.3	2.0839e-05											26.0285	24.8747	24.5415	24.9856	24.9937	24.3071	24.8613	24.5775
Q5ASM3	N			Fumarate hydratase, putative (AFU_orthologue AFUA_6G02470)	3	6.2	2.1996e-10										26.8954		27.2777
Q5ATC6	N			Amine oxidase	3	7.5	3.0615e-14														24.2521				23.9546
Q5AUW6	N			Uncharacterized protein	3	12.9	2.8986e-05													24.7792	24.5398	25.1535
Q5AUX8	N			Uncharacterized protein	3	6.5	9.1971e-24	26.0458	26.2589	26.2277	24.1609
Q5AV03	N			RTA1 domain protein, putative (AFU_orthologue AFUA_2G17810)	3	9.1	1.3185e-22											26.7309	28.5545	27.3564	26.6369	27.2039	26.8785		26.3775
Q5AVT0	N			SE, putative sulfite reductase beta subunit-hemoprotein,ferredoxin oxidoreductase (Eurofung)	3	1.8	2.6104e-12	24.8442	25.0878	24.9016		24.4366	24.3114
Q5AXE0	N			Putative uncharacterized protein	3	44	3.5862e-89	25.9342	26.8561	25.9057	25.7054	26.4256	25.7532	26.4437	26.6534			26.5245	24.9627	26.8463	26.9626	25.7325	27.5985	27.8923	27.3421	26.0399	25.0415	26.1985	27.2058	27.5682	27.1161	27.558	27.6276	27.599
Q5AXQ9	N			Hsp90 binding co-chaperone (Sba1), putative (AFU_orthologue AFUA_5G13920)	3	17.6	1.5329e-28										27.4023	26.4876	27.6861
Q5AXS4	N			Cell cycle control protein (Cwf8), putative (AFU_orthologue AFUA_5G13510)	3	9.1	1.5735e-33	25.6329	26.0843	25.1575	26.0447	27.2495	26.757	27.4421	27.3527	26.2217	27.0029	27.9128	27.0272	26.3355	24.7843	26.2447	26.3418		25.6379
Q5AYJ9	N			ATP synthase D chain, mitochondrial, putative (AFU_orthologue AFUA_6G03810)	3	24.9	3.6906e-05										27.274		26.5213
Q5AYK0	N			Nascent polypeptide-associated complex subunit alpha	3	21.2	1.6856e-97										27.4891	26.1823	27.3513
Q5B0H0	N			40S ribosomal protein S14 (Broad)	3	26.2	4.0809e-05											28.4605
Q5B1H9	N			Saccharopine dehydrogenase (NADP+, L-glutamate-forming) (Eurofung)	3	10.2	1.9902e-05	24.3734	25.4416	24.6025	24.0714	24.3715	24.1372
Q5B3Q8	N			Tartrate dehydrogenase, putative (AFU_orthologue AFUA_8G01160)	3	13.7	1.5121e-10																									24.4968	24.7506	24.8467
Q5B4K7	N			MRNA splicing protein PRP8 [Source:UniProtKB/TrEMBLAcc:Q1ECT9]	3	2.2	8.39e-05									27.9589
Q5B5B6	N			Uncharacterized protein	3	7.5	1.2672e-22														24.7379
Q5B612	N		M28.A02	Glutamate carboxypeptidase, putative (AFU_orthologue AFUA_1G03740)	3	7.3	1.3564e-78					24.7634	25.9469	24.7115	25.2508	26.2837				25.6017		25.1787
Q5B7B5	N			Metallo-beta-lactamase domain protein, putative (AFU_orthologue AFUA_3G00280)	3	11.9	2.9644e-06		23.9734
Q5B7R7	N			Ribosomal protein S5 (AFU_orthologue AFUA_7G01460)	3	12.7	3.5132e-07											24.2934	25.4074
Q5B818	N			Oxidoreductase, short chain dehydrogenase/reductase family (AFU_orthologue AFUA_6G13830)	3	16.5	5.4591e-45	25.4779	25.4178		25.5601	25.5857	26.472
Q5B8A8	N			IMP-specific 5-nucleotidase 1	3	11.8	2.8353e-37													25.079	25.1375	23.4907	23.2426		23.2633
Q5B8F8	N			40S ribosomal protein S0	3	11.3	3.368e-07										28.6311	23.9864	27.7412			25.219
Q5B948	N			ATP-dependent RNA helicase eIF4A	3	8.3	7.1841e-07										27.5765		27.2264
Q5B998	N			Homoserine dehydrogenase	3	11.4	3.597e-34	24.9307	25.2907	26.0942			24.3995			24.4003
Q5B9K3	N			Uncharacterized protein	3	6	6.1656e-14								24.2209	24.3004
Q5BAU8	N			Iron-sulfur protein subunit of succinate dehydrogenase Sdh2, putative (AFU_orthologue AFUA_5G10370)	3	8.4	6.6364e-09							24.4203	25.1442	25.6388	27.7129	25.208	28.0434	23.9786		24.7307
Q5BAW4	N			COX5_ASPNG Cytochrome c oxidase polypeptide V, mitochondrial	3	20.3	7.2381e-15										27.1794
Q5BDF0	N			Betaine aldehyde dehydrogenase (BadH), putative (AFU_orthologue AFUA_8G04080)	3	15.3	1.5697e-89		24.3382			24.5203	25.1873		24.2183	25.9669
Q5BDF3	N			DUF895 domain membrane protein (AFU_orthologue AFUA_8G04110)	3	7.5	1.4743e-34							24.8557	25.4915	26.0299
Q5BDU8	N			Glutamine-rich cytoplasmic protein (Eurofung)	3	11.8	8.127e-15										28.0451		27.92
Q5BDX2	N			Uncharacterized protein	3	5.5	1.2303e-27																			25.3358	25.7756	25.9596	24.9253	24.9783	25.2298	24.7466		24.8628
Q5BER3	N			Rnt2 [Source:UniProtKB/TrEMBLAcc:P79033]	3	44.5	0	31.4635	30.8175	30.8011	31.9559	31.3139	31.2032	31.6846	31.2015	31.1597	32.4603	32.5173	31.5436	31.9438	31.8926	31.3285	32.0807	31.9598	32.2835	33.3522	33.3569	33.1334	32.8073	32.5714	33.4622	33.3874	33.2639	33.5293
Q5BEX3	N			40S ribosomal protein S22 (Broad)	3	32.3	8.1605e-18												26.6647
Q5BEY7	N			Adenylosuccinate synthetase	3	8.3	3.8577e-11	24.3928	24.3448	24.0243
Q5BF20	N			Uncharacterized protein	3	8.4	1.3259e-08	26.4174	25.7112	25.6681
Q5BFA4	N			60S ribosomal protein L17 (AFU_orthologue AFUA_1G14410)	3	14.7	3.8134e-06	30.3204		29.1713	32.1707
Q6KBA8	N			FK506-binding protein 1A	3	46.3	6.8404e-25	28.5204	28.6128	27.7004	27.1872	27.1576	28.7195	27.6214	26.2904	28.2755	28.9609	27.5495	28.6012	23.4345		24.5345	23.7016
Q5B1Z0	N	AA2		Putative heme-binding peroxidase	3	9.9	1.1228e-06										24.5095	25.483				23.7736
Q5ASE8	N	CE1	S09.990	Esterase, putative (AFU_orthologue AFUA_5G09860)	3	11.5	3.7419e-12										26.0512		27.5524	24.3551	24.8589
C8V0B3	N			Purine nucleoside phosphorylase	2	7.3	1.6497e-07	24.9791		24.4835		24.5345			25.0694
C8V1G5	N			MFS multidrug transporter, putative (AFU_orthologue AFUA_2G12550)	2	5.3	3.275e-13													24.7705	25.2537		24.5608	23.2804	22.7222
C8V1X2	N			Myosin light chain, putative (Eurofung)	2	21.8	1.8898e-06											25.0363
C8V232	N			Tubulin-specific chaperone Rbl2, putative (AFU_orthologue AFUA_2G08190)	2	16.9	4.042e-05										27.1993		27.1878
C8V449	N			Phosphoribosyl-aminoimidazole carboxylase (AFU_orthologue AFUA_4G12600)	2	4.8	8.1003e-07									25.1685
C8V7E4	N			Glutamyl-tRNA synthetase (AFU_orthologue AFUA_5G03560)	2	4.7	1.7774e-07			20.5558
C8V8U6	N			Uncharacterized protein	2	26.4	2.3415e-31	25.5172	25.1534	24.7107		26.1092	26.6337	25.7366	25.7348	25.0321										23.9573	24.4707	24.6119	26.5014	25.876	26.0308	24.8793	25.4095	26.1347
C8V9B1	N			3-phosphoglycerate dehydrogenase, hypothetical (Eurofung)	2	5.1	5.4816e-10		25.6581
C8V9G9	N			Telomere and ribosome associated protein Stm1, putative (AFU_orthologue AFUA_3G10920)	2	6.8	1.5992e-05										28.3848		27.9491
C8V9S1	N			Uncharacterized protein	2	5.8	4.0846e-09							23.1708
C8V9Y5	N			Methylisocitrate lyase, mitochondrial	2	4.6	1.0491e-05											26.004		23.5426
C8VAW2	N			Ser/Thr protein phosphatase family (AFU_orthologue AFUA_5G08620)	2	8.5	1.261e-05										27.6122		27.1694
C8VAW4	N			Integral membrane protein (AFU_orthologue AFUA_5G08640)	2	12.6	4.6061e-45													26.7724	26.5124	27.2156	25.5284		25.9619
C8VDC6	N			60S ribosomal protein L7 (AFU_orthologue; AFUA_4G03880)	2	10	4.3803e-09						24.2646
C8VE43	N			DUF427 domain protein (AFU_orthologue AFUA_3G02220)	2	24	9.1938e-15															23.487	25.1377	24.8466	26.1488
C8VF21	N			Export control protein CHS7-like, putative (AFU_orthologue AFUA_1G07110)	2	13.4	8.108e-23																										24.1723
C8VF24	N			tRNA-specific adenosine-34 deaminase subunit Tad3, putative (AFU_orthologue AFUA_1G07080)	2	2.9	0.00095863																											28.2023
C8VFD3	N		C44.972	Glutamine-fructose-6-phosphate transaminase (EC 2.6.1.16) [Source:UniProtKB/TrEMBLAcc:Q5I6D3]	2	3.3	0.00048243	30.5185	30.3901	30.276	28.5954	29.1	28.1694	28.3699	28.312	27.5089	29.0384		26.2462
C8VFD8	N			Isocitrate dehydrogenase subunit 1, mitochondrial (Broad)	2	4.3	0.00027567										27.2914		25.1803			23.6149
C8VHR8	N			Proline transporter (Eurofung)	2	5.9	1.0164e-06													23.899	24.4798	23.348	23.641		23.453
C8VK33	N			Uncharacterized protein	2	4.5	4.1595e-07																								23.0816
C8VK49	N			Membrane bound C2 domain protein (Vp115), putative (AFU_orthologue AFUA_7G01840)	2	1.7	9.6323e-06						22.5033
C8VKB6	N			Uncharacterized protein	2	10.5	1.992e-57										26.9222	25.9352	26.263	26.9828	26.5096	27.8816		25.5195	24.3695	27.3541	27.8429	25.8759	25.7468	26.2141	27.0752	24.1643	24.7753	24.8733
C8VKU5	N			Alanine transaminase (Eurofung)	2	3.8	7.7512e-05																				26.128
C8VLU1	N			Cytidine deaminase, putative (AFU_orthologue AFUA_8G02770)	2	16.7	2.2213e-30																24.9038
C8VMF3	N			Pre-mRNA splicing helicase, putative (AFU_orthologue AFUA_8G04740)	2	1	8.2804e-05																							24.8458
C8VN54	N			Cytochrome b-c1 complex subunit Rieske, mitochondrial	2	10.1	0.00030934							24.9221	24.7698	25.7951
C8VQ27	N			Uncharacterized protein	2	12.1	3.5899e-06									23.1565
C8VQF1	N			Acyl-CoA dehydrogenase, putative (AFU_orthologue AFUA_1G14850)	2	5.7	7.2327e-05				24.3056	24.4174	24.6241	25.0868	26.619	25.4883
C8VSF4	N			Obg-like ATPase 1	2	6.9	6.0935e-05		20.4958
C8VT80	N			C-8 sterol isomerase (Erg-1), putative (AFU_orthologue AFUA_1G04720)	2	11.6	4.4119e-10				24.3636	24.4314	24.6517	24.6534	24.9525	25.0982
C8VTL8	N			Elongation factor Tu	2	6.2	0.00054479			25.5181
G5EAT6	N			Malic enzyme	2	2.6	0.00041124										27.5872		27.1864
G5EAY1	N			Uncharacterized protein	2	1.8	3.4158e-08															24.7479
G5EB54	N			RL16_NEUCR 60S ribosomal protein L16	2	9.9	5.3264e-05						23.0566
H9D0P4	N			Ribosomal protein S5	2	4.4	0.00022427																					25.7351
P08844	N			Histone H2A	2	12.1	0.00011612										28.1642		27.4017			26.4333
P0C154	N			Uncharacterized protein AN0679	2	10.8	1.0002e-08																		23.1709
P23754	N			Histone H2B	2	14.3	0.00032844				26.5232	26.9029	26.6469
Q00664	N			Nuclear distribution protein nudF	2	5.6	1.3861e-07																	23.265
Q12526	N			Ras-like protein	2	11.3	4.2545e-21	23.7958	24.0155	23.737	23.8826	24.3713	24.6284	24.2224	26.228	27.427		25.4506	25.1607	24.1823	24.6427				24.7357			24.3079		23.8597			27.3237	24.2142
Q460G9	N			Protein alcS	2	11.8	2.4275e-53																			24.6984	25.1575	27.2682	24.0293	24.4878	24.3805
Q5AQB2	N			Haloalkanoic acid dehalogenase, putative (AFU_orthologue AFUA_6G14460)	2	14	1.343e-12																							23.807
Q5AQB7	N			Uncharacterized protein	2	10.9	6.8551e-10		22.3805
Q5AR61	N			MFS transporter, putative (AFU_orthologue AFUA_5G10340)	2	3.6	1.0105e-07			22.9794			23.678					25.2406	24.2508	24.6515	25.4256		22.9337
Q5ARB2	N			Uncharacterized protein	2	4.2	1.6925e-07															25.242
Q5ARN1	N			Transesterase (LovD), putative (AFU_orthologue AFUA_5G00920)	2	7.1	5.9064e-10	23.2631		22.9057						23.3533
Q5AT41	N			GNAT family acetyltransferase, putative (AFU_orthologue AFUA_3G03650)	2	17.3	5.4654e-07	25.6427		24.7466
Q5AT84	N			Class II aldolase/adducin domain protein (AFU_orthologue AFUA_3G01330)	2	10.6	1.2808e-06	24.3307	24.0655	23.7939			24.025
Q5ATE6	N			Ankyrin repeat protein (AFU_orthologue AFUA_7G06200)	2	3.6	0.00026017																											23.8584
Q5AU54	N			60S ribosomal protein L4, putative (AFU_orthologue AFUA_5G03020)	2	8.1	1.2025e-12	23.3733	23.2591	23.9132		22.4627
Q5AU60	N			Uncharacterized protein	2	10.4	5.1087e-08																									23.8035	24.4991
Q5AUM6	N			Cytochrome P450, putative (Eurofung)	2	5.3	1.2196e-07													23.0324	23.9991
Q5AUX4	N			Uncharacterized protein	2	16.1	2.5839e-13			26.1146
Q5AVF8	N		T05.001	Arginine biosynthesis bifunctional protein ArgJ, mitochondrial	2	7.3	2.6209e-33								25.7386
Q5AVP3	N			Putative uncharacterized protein	2	0.8	0.002195															24.6865
Q5AVU0	N			Putative uncharacterized protein	2	14.3	1.3865e-08		24.6429
Q5AWW5	N			Predicted protein	2	15.5	0.00070539																					24.7134
Q5AXA6	N			Oxidoreductase, short chain dehydrogenase/reductase family, putative (AFU_orthologue; AFUA_4G00940)	2	10	2.8986e-05	24.9321	23.6528	23.6116	23.5689		23.8122
Q5AXD6	N			Histidinol phosphatase (Eurofung)	2	6.4	5.7342e-30					23.6378	23.8253	24.9431
Q5AXE7	N			Putative uncharacterized protein	2	6.8	3.0371e-11					23.1023	23.7057	24.1248	24.5598	26.8292				25.9981	25.3775	26.743	24.5136	23.6534	24.5022
Q5AYK1	N			Ribosomal protein L14 (AFU_orthologue AFUA_6G03830)	2	10.6	7.0715e-10										27.8178	26.245	27.431
Q5AYW6	N			Decapping nuclease rai1	2	11.2	0.00037389					28.1439
Q5AZ24	N			Uncharacterized protein	2	9.4	2.2933e-26																				25.1932	25.1541				24.887
Q5AZN2	N			GrpE protein homolog	2	10.3	1.0577e-06										28.0649		27.8246
Q5AZU5	N			Uncharacterized protein	2	6.5	7.9714e-49										28.5909	28.4626	28.4832	27.6228	26.5294	28.2946	25.6513	27.1457	26.1526		24.9612		24.8607	25.7714	24.9259	26.0716	25.1731	26.6409
Q5B099	N			Oxidoreductase, 2-nitropropane dioxygenase family, putative (AFU_orthologue AFUA_2G09850)	2	7	2.3459e-09	19.8544	20.7786		20.2085	22.0152	22.9668		22.9785	23.6134				20.3377	20.0825			18.6325	22.6056
Q5B0V0	N			Haloacid dehalogenase, type II (AFU_orthologue AFUA_2G07750)	2	11	0.00054731								25.482
Q5B1H0	N			L-aminoadipate-semialdehyde dehydrogenase	2	2.7	0.00029966		24.5694	24.1222
Q5B1I3	N			Ubiquinol-cytochrome c reductase complex 17 kd protein (AFU_orthologue AFUA_4G11390)	2	14.8	1.1214e-22										28.7122	24.5978	26.0147	23.4506		25.0134
Q5B1I9	N			Aminotransferase, classes I and II, putative (AFU_orthologue AFUA_4G11460)	2	6.9	7.5833e-32	23.0403	23.5283		23.6604		23.5356	24.738	24.7228	24.852									22.1588
Q5B2K8	N			40S ribosomal protein S11 (Broad)	2	11.9	8.7497e-07															23.3533
Q5B2X8	N			FACT complex subunit spt16	2	2	0.0015737							26.5415
Q5B373	N			Class II aldolase/adducin domain protein (AFU_orthologue AFUA_3G09800)	2	7.1	2.0728e-08																						23.8994	24.1761		25.3397	24.2994	24.3809
Q5B383	N			Putative phosphatidylinositol transporter (Eurofung)	2	5.8	1.7369e-06											24.5807	26.5336
Q5B3F5	N			Glutamate carboxypeptidase Tre2, putative (AFU_orthologue AFUA_3G10650)	2	4.1	1.2413e-10									25.0128
Q5B3G4	N			40S ribosomal protein S7 (Eurofung)	2	8.5	1.6392e-06										28.1799		27.0824
Q5B3H2	N			Clustered mitochondria protein homolog	2	1.6	0.00035514																									27.8407	29.0507
Q5B439	N			D-arabinitol dehydrogenase (EC 1.1.1.250) [Source:UniProtKB/TrEMBLAcc:Q6T5L8]	2	5	0.00015706					24.0974				24.6522
Q5B4Y3	N			Coenzyme A synthetase, putative (AFU_orthologue AFUA_4G06850)	2	4.9	0.0001716										26.21		26.0342
Q5B5C8	N			High expression lethality protein Hel10, putative (AFU_orthologue AFUA_1G06580)	2	16.9	1.1609e-26														24.8226
Q5B5F8	N			60S ribosomal protein L27	2	15.6	9.6911e-07					24.4707	25.1481	24.5577	25.1767		27.2304	24.275	25.8917			24.7194
Q5B5W9	N			Uncharacterized protein	2	12.2	1.5036e-07																			24.2341
Q5B6X3	N			Beta-alanine synthase, putative (AFU_orthologue AFUA_6G12670)	2	5.4	7.0691e-07																		20.2532
Q5B753	N			Uncharacterized protein	2	3.4	1.1518e-44	22.2009	21.9429		22.8776	23.9835	24.1297	23.7345	24.2689	25.3365		20.9251		24.2204	24.9616		24.0939	23.6562	23.548				22.2228	23.2845	22.714	22.5892	24.372	21.9229
Q5B8M6	N			Allantoicase, expressed, purine use (Eurofung)	2	10.7	4.0845e-44																			23.2925			24.7294	23.6607	24.0678
Q5B900	N			60S ribosomal protein L35Ae (AFU_orthologue AFUA_3G08460)	2	23.9	4.8695e-06						24.1785
Q5B995	N			Non-histone chromosomal protein 6	2	14.2	1.7736e-05										29.135		28.7318			24.3489
Q5B9F1	N			General amidase-C [Source:UniProtKB/TrEMBLAcc:Q9C1C7]	2	4.6	0.00063368																22.6502		23.3488
Q5BA65	N			Predicted protein	2	22.6	1.2879e-08																						23.2207	22.9573	24.1648
Q5BAG5	N			Uncharacterized protein	2	4.3	0.0023265																											24.8824
Q5BC73	N			Kynureninase 2	2	4.6	1.5852e-05		23.9535
Q5BCN1	N			Acyl-CoA dehydrogenase, putative (AFU_orthologue AFUA_4G08490)	2	5.5	1.969e-10											25.1787		25.7038
Q5BDL6	N			DUF1000 domain protein (AFU_orthologue AFUA_1G09230)	2	25.1	6.1456e-107	24.6594		24.358				26.5259	27.2486	27.526		25.2378		26.2863	26.1758	26.404	27.3587	27.4931	27.3634	25.5399	25.1929		26.4499	27.0652	26.0172	27.834	27.6624	28.3588
Q5BDT9	N			DUF636 domain protein (AFU_orthologue AFUA_1G09754)	2	18.3	2.6675e-30									25.6798
Q5BE28	N			NUDIX domain, putative (AFU_orthologue AFUA_5G13840)	2	14.1	0.00017678																		20.2132
Q5BE63	N			Uncharacterized protein	2	4.5	0.00045386									23.7603
Q5BF39	N			Predicted protein	2	35.1	1.0544e-102	26.0132	23.6881	25.1863	28.1132	27.4422	28.0167	27.1378	26.436	27.4603				23.8871				25.1705	24.9952	27.4131	26.1258		26.1061	26.905	26.7836	26.557	27.1184	27.3926
Q5BFR0	N			Predicted protein	2	9.2	0.00068119																									25.9864
Q5BGH1	N			Eukaryotic translation initiation factor 3 subunit B	2	3	0.00021596										27.8831	26.0758	27.7808
Q5BHH2	N			Nonribosomal peptide synthase Pes1 (Eurofung)	2	0.3	0.00012501																			31.9738	30.6378	30.6319				30.21	28.8187
Q5ARR9	N	AA3		Uncharacterized protein	2	5.2	6.3942e-13	23.7246	23.4911	22.8918		23.2809	24.8813	23.3062	23.5922	23.8793
Q00675	N	CE10		Putative sterigmatocystin biosynthesis lipase/esterase stcI	2	7.3	0.0014501						24.8208
Q5B7H0	N	CE10		Uncharacterized protein	2	4.9	7.4385e-07	24.0518	24.0671	25.2487			23.7682
Q5BB53	N	GH3		Probable beta-glucosidase I	2	2.3	7.7358e-07																					25.8533
Q5AWQ5	N	GH43		Xylosidase/glycosyl hydrolase, putative (AFU_orthologue; AFUA_2G00930)	2	6.2	2.4747e-17					24.8131	24.453
Q5AVZ7	N	GH5		Glucan 1,3-beta-glucosidase D	2	2.8	1.1445e-06											23.4218		24.5919	24.4864	24.2613	24.6357	24.1045	24.7818
C8V349	N			40S ribosomal protein S15 (Broad)	1	8.8	1.1049e-61					23.7636	23.555	23.7799	24.4223	24.7663
C8V3C7	N			Uncharacterized protein	1	11	0.0019078						22.5245
C8V3X4	N			Uncharacterized protein	1	2.8	0.00012808															25.2105
C8V5C9	N			Cysteine dioxygenase Cdo1, putative (AFU_orthologue AFUA_1G05570)	1	5.6	0.00038158		23.0216
C8V607	N			BYS1 domain protein, putative (AFU_orthologue AFUA_5G01990)	1	6.4	0.00022554																					27.2983				27.1941
C8V6R6	N			Inosine-5-monophosphate dehydrogenase (Eurofung)	1	5	0.00096831								22.6411
C8V8G7	N			Uncharacterized protein	1	6.6	0.0028764																											28.2016
C8VBQ1	N			Threonine aldolase or alanine racemase, putative (Eurofung)	1	2.7	0.0013298															22.8262
C8VCZ2	N			NACHT domain protein (AFU_orthologue; AFUA_2G01760)	1	0.6	3.1157e-06									24.7299
C8VD56	N			GABA permease (Uga4), putative (AFU_orthologue; AFUA_4G03370)	1	2	0.00021951																							23.65
C8VD90	N			Chlorohydrolase family protein (AFU_orthologue; AFUA_4G03770)	1	3.3	1.0263e-58																											23.6702
C8VFN4	N			Actin filament organization protein App1-like, putative (AFU_orthologue AFUA_1G06650)	1	3	0.00041184																										22.0875
C8VG54	N			Putative Zn(II)2Cys6 transcription factor (Eurofung)	1	3.6	0.00039357																											25.2123
C8VI12	N			Uncharacterized protein	1	8	4.4201e-62																							23.8421		26.0362	25.2145	24.4745
C8VI80	N			Uncharacterized protein	1	5.4	0.0016928														23.4271
C8VII6	N			Zn-dependent hydrolase/oxidoreductase family protein, putative (AFU_orthologue AFUA_3G13010)	1	3.9	3.4784e-26									24.5436
C8VIJ3	N			Ubiquitin conjugating enzyme (UbcB), putative (AFU_orthologue AFUA_3G12850)	1	5.1	0.0010715					21.9192
C8VIY1	N			DUF124 domain protein (AFU_orthologue AFUA_3G08610)	1	2.9	1.3892e-05																											23.9731
C8VLI7	N			Uncharacterized protein	1	2.8	8.851e-08																		22.3032
C8VLU9	N			Uncharacterized protein	1	11	1.8666e-05																					24.589
C8VMZ5	N			Uncharacterized protein	1	6.1	0.0013037									23.121
C8VN21	N			Uncharacterized protein	1	3.3	0.0022167
C8VND6	N			Uncharacterized protein	1	7.3	3.8872e-39									23.437
C8VQ33	N			COPI-coated vesicle protein, putative (AFU_orthologue AFUA_5G11270)	1	6	0.0017603																											20.3511
C8VQ61	N			Uncharacterized protein	1	3.6	6.0779e-08																		22.0394
C8VQY7	N			Small GTPase AvaA [Source:UniProtKB/TrEMBLAcc:Q8TGD9]	1	6.3	1.0367e-05									24.3475
C8VRV0	N			Uncharacterized protein	1	7.4	2.3075e-39																											21.5185
C8VTZ0	N			Ras GTPase similar to RAB11B (Eurofung)	1	4.8	0.00034392						22.8933
C8VUU9	N			Uncharacterized protein	1	4.3	0.0013744									24.7431
G5EB18	N			Uncharacterized protein	1	2.6	5.683e-06												26.2301
H9D0Q0	N			Cytochrome c oxidase subunit 2	1	7.9	3.2008e-06									24.5328
P0C8Q0	N			UBX domain-containing protein 1	1	2.9	0.0001408											25.8571
P10653	N			Tubulin beta-1 chain	1	2.2	0.00191								24.2621
Q00706	N			Putative sterigmatocystin biosynthesis fatty acid synthase subunit beta	1	0.4	0.00014333																											29.5614
Q12611	N			Arginase	1	5.6	8.046e-16			25.194
Q5AQH4	N			MFS allantoate transporter, putative (AFU_orthologue AFUA_6G03720)	1	4.7	8.5175e-25															21.864
Q5AQX6	N			Translation elongation factor eEF-1B gamma subunit, putative (AFU_orthologue AFUA_1G17120)	1	4.1	0.0011858									25.1581
Q5ARK1	N			C2 domain protein (AFU_orthologue AFUA_7G02350)	1	0.9	2.1848e-07																											24.8444
Q5ATS2	N			Predicted protein	1	7.7	0.00054274						26.348
Q5AUJ8	N			NAD dependent epimerase/dehydratase family protein (AFU_orthologue AFUA_5G02240)	1	4.8	3.9866e-25																									22.7016
Q5AV58	N			Integral membrane protein, putative (AFU_orthologue; AFUA_5G00770)	1	9.3	4.5692e-05						23.9991
Q5AVF9	N			Putative uncharacterized protein	1	4.4	3.0747e-17																											23.29
Q5AVZ4	N			Putative uncharacterized protein	1	6.9	1.5223e-21																				25.506
Q5AWC7	N			Putative uncharacterized protein	1	7.5	2.2065e-08																					22.451
Q5AWU7	N			Alpha/beta hydrolase, putative (AFU_orthologue; AFUA_7G06650)	1	3.7	0.0002636																					21.2941
Q5AY02	N			GATA transcription factor (Ams2), putative (AFU_orthologue AFUA_5G12900)	1	1.5	0.00024935						25.1185
Q5AYJ8	N			Ribosomal protein S28e (AFU_orthologue AFUA_7G04490)	1	23.5	0.0020569									23.8389
Q5AZ57	N			Uncharacterized protein	1	5.8	0.0025575									23.9895
Q5AZ83	N			Uncharacterized protein	1	1.9	0.006959																							23.156
Q5B048	N			60S ribosomal protein L30, putative (AFU_orthologue AFUA_2G09200)	1	17.9	4.6738e-11			23.2864
Q5B053	N			NADH-ubiquinone oxidoreductase 24 kDa subunit, mitochondrial [Precursor] (Eurofung)	1	3.7	0.0025781												27.1367
Q5B0Y0	N			60S ribosomal protein L18	1	7.6	4.6561e-06															24.4471
Q5B138	N			L-fucose permease, putative (AFU_orthologue AFUA_6G06730)	1	5.7	0.00012066								23.9273
Q5B161	N			60S acidic ribosomal protein P1 (AFU_orthologue AFUA_1G06830)	1	12.8	0.0014413																							21.706
Q5B176	N			Acyl carrier protein	1	8.8	5.2404e-05												29.4312
Q5B1X9	N			Ubiquitin-like protein DskB, putative (AFU_orthologue AFUA_6G13420)	1	3	0.00020651												26.6971
Q5B1Y9	N			Ribosomal protein S13p/S18e (AFU_orthologue AFUA_6G13550)	1	7.1	2.5264e-06												27.1626
Q5BEA4	N			ADP-ribosylation factor (Broad)	1	5.5	0.001138																		21.5912
Q5B3K6	N			Ribonuclease T2-like	1	2.2	0.00029605									23.1498
Q5B3R3	N			MFS transporter, putative (AFU_orthologue AFUA_3G07120)	1	1.4	5.1912e-17																										25.1632
Q5B4K5	N			Cytochrome c subunit Vb, putative (AFU_orthologue AFUA_2G03010)	1	18	0.0010352									24.7503
Q5B4N2	N			Uncharacterized protein	1	3.3	0.00602																											24.3371
Q5B5G0	N			Ankyrin repeat protein (AFU_orthologue AFUA_1G06370)	1	6.5	3.7682e-05						21.7561
Q5B5N3	N			Predicted protein	1	4.4	0.0025901																								23.4092
Q5B6D4	N			Uncharacterized protein	1	8.3	0.0017308																											21.7746
Q5B6K2	N			Uncharacterized protein	1	1.7	0.007747																					27.944
Q5B758	N			Regulator of G protein signaling RgsB (Eurofung)	1	2.7	0.0025215									24.1472
Q5B774	N			Uncharacterized protein	1	6.6	3.3657e-37																	23.3803
Q5B8G2	N			Vacuolar ATP synthase subunit d, putative (AFU_orthologue AFUA_3G13390)	1	5.2	5.6544e-29														23.9767
Q5BAB4	N			Actin-associated protein (Eurofung)	1	2.7	4.6618e-06												25.1866
Q5BAE2	N			Uncharacterized protein	1	12.1	7.5943e-24																		25.0637
Q5BAJ4	N			ACL1_NEUCR Probable ATP-citrate synthase subunit 1 (ATP-citrate (Pro-S-)-lyase 1) (Citrate cleavage enzyme subunit 1)	1	2.1	6.3526e-07									23.5045
Q5BAT7	N			Nitroreductase family protein, putative (AFU_orthologue AFUA_5G09910)	1	5.4	7.832e-08																								24.3164
Q5BBH5	N			Small nuclear ribonucleoprotein SmD1, putative (AFU_orthologue AFUA_2G05110)	1	18.2	7.0373e-06																											21.924
Q5BC20	N			Predicted protein	1	5.5	0.00023334																			29.7397	29.1874	29.6047	28.6547	28.299	28.8041	29.0402	28.6295	28.952
Q5BE02	N			60S ribosomal protein L35 (AFU_orthologue AFUA_1G10510)	1	8.1	0.00079684															23.9593
Q5BEB5	N			Nucleoside hydrolase, putative (AFU_orthologue AFUA_1G11790)	1	2.6	0.0014192																										26.4676
Q5BFT5	N			NADPH--cytochrome P450 reductase	1	2.3	0.00045487																											22.9803
Q5BFV8	N			Uncharacterized protein	1	1.5	0.0046622																								26.8904
Q5BFX3	N			F-box and WD domain protein (AFU_orthologue AFUA_6G11400)	1	1.3	0.00043275																		23.9981
Q5BFY8	N			Uncharacterized protein	1	2.9	8.6215e-09																								22.8688
Q5BG98	N			NADH-cytochrome b5 reductase 2	1	3.7	0.0016805												25.0096
Q5BGK2	N			Uncharacterized protein	1	2.7	4.5963e-07																					24.4009
Q5BGT8	N			Transcription factor (Snd1/p100), putative (AFU_orthologue AFUA_5G09250)	1	1.1	0.00047915												26.2279
Q5BHE6	N			Dihydroxyacetone kinase (Eurofung)	1	2.4	0.002196			24.096
Q5AXV4	N	AA7		Oxidoreductase, FAD-binding, putative (AFU_orthologue AFUA_2G14470)	1	2.1	0.0021811						23.4953
C8VMC4	N	GT66		Uncharacterized protein	1	3.4	0.00014992																											30.958

## Sheet: Sheet1
From	To
Q5AZ42	S09.008
Q5ARF0	S09.980
Q5AUR8	M35.002
Q5AWU9	S28.004
C8V659	M28.001
Q5AWC3	S09.965
Q00208	S08.053
Q96VC4	S10.001
Q5B131	M20.A16
Q5B977	A01.018
Q5BAR4	S01.130
Q5BCU2	M01.007
C8V971	M49.004
C8VMS9	S10.016
Q5B0W8	M01.034
Q5AYT3	T01.976
Q5B0Q8	T01.995
Q5BCH3	T01.973
Q5AX21	S53.010
Q5AYA4	T01.A11
Q5B0Z6	T01.A12
Q5B1C2	T03.A09
Q5B698	T01.012
Q5B6H7	M16.A19
Q5B6S4	T01.010
Q5BBJ5	T01.011
Q5B4T1	T01.P02
Q96WX8	M24.A09
Q5AUI6	M16.982
Q5B7I7	T01.986
Q5BFD3	M16.003
C8V4D5	M28.A05
Q5B612	M28.A02
Q5ASE8	S09.990
C8VFD3	C44.972
Q5AVF8	T05.001
